# Supplementary material for: ProtNote: a multimodal method for protein–function annotation
Source: Bioinformatics. 2025 Apr 15;41(5):btaf170. doi: 10.1093/bioinformatics/btaf170 (PMC12054973; doi:10.1093/bioinformatics/btaf170)
Supplement: btaf170_Supplementary_Data [file btaf170_supplementary_data.zip]

Archive with 2 entries (2 files):
- ProtNote S.I.pdf
- Supplementary File 1.csv
