# Supplementary material for: ProtNote: a multimodal method for protein–function annotation
Source: Bioinformatics. 2025 Apr 15;41(5):btaf170. doi: 10.1093/bioinformatics/btaf170 (PMC12054973; doi:10.1093/bioinformatics/btaf170)
Supplement: btaf170_Supplementary_Data [file btaf170_supplementary_data.zip › Supplementary File 1.csv]

	train_id	zero_shot_id_description	train_id_description	similarity	task
EC:3.6.4.-	GO:0016817	Hydrolases, acting on acid anhydrides, acting on ATP; involved in cellular and subcellular movement	hydrolase activity, acting on acid anhydrides	0.977504671	EC
EC:4.1.1.85	GO:0051167	3-dehydro-L-gulonate 6-phosphate + H(+) = CO2 + L-xylulose 5-phosphate.	xylulose 5-phosphate metabolic process	0.972560883	EC
EC:2.3.1.39	GO:0009317	holo-[ACP] + malonyl-CoA = CoA + malonyl-[ACP].	acetyl-CoA carboxylase complex	0.972122967	EC
EC:3.6.1.54	GO:0030259	a UDP-2-N,3-O-bis[(3R)-3-hydroxyacyl]-alpha-D-glucosamine + H2O = a lipidX + 2 H(+) + UMP.	lipid glycosylation	0.973612845	EC
EC:3.2.1.106	GO:0000224	H2O + N(4)-(alpha-D-Glc-(1->2)-alpha-D-Glc-(1->3)-alpha-D-Glc-(1->3)-alpha-D-Man-(1->2)-alpha-D-Man-(1->2)-alpha-D-Man-(1->3)-[alpha-D-Man-(1->2)-alpha-D-Man-(1->3)-[alpha-D-Man-(1->2)-alpha-D-Man-(1->6)]-alpha-D-Man-(1->6)]-beta-D-Man-(1->4)-beta-D-GlcNAc-(1->4)-beta-D-GlcNAc)-L-asparaginyl-[protein] = beta-D-glucose + N(4)-(alpha-D-Glc-(1->3)-alpha-D-Glc-(1->3)-alpha-D-Man-(1->2)-alpha-D-Man-(1…	peptide-N4-(N-acetyl-beta-glucosaminyl)asparagine amidase activity	0.967938304	EC
EC:6.2.1.36	GO:0043955	3-hydroxypropanoate + ATP + CoA = 3-hydroxypropanoyl-CoA + AMP +diphosphate.	3-hydroxypropionyl-CoA synthetase activity	0.973892987	EC
EC:1.1.1.394	GO:0033730	aurachin B + H2O + NAD(+) = 4-hydroxy-2-methyl-3-oxo-[(2E,6E)-farnesyl]-3,4-dihydroquinoline 1-oxide + NADH.	arogenate dehydrogenase (NADP+) activity	0.964914978	EC
EC:4.2.1.6	GO:0034192	D-galactonate = 2-dehydro-3-deoxy-D-galactonate + H2O.	D-galactonate metabolic process	0.98325187	EC
EC:1.3.1.70	GO:0103067	4,4-dimethyl-5alpha-cholesta-8,24-dien-3beta-ol + NADP(+) = 4,4-dimethyl-5alpha-cholesta-8,14,24-trien-3beta-ol + H(+) + NADPH.	4alpha-carboxy-5alpha-cholesta-8-en-3beta-ol:NAD(P)+ 3-dehydrogenase (decarboxylating) activity	0.981685042	EC
EC:1.14.19.73	GO:0003958	(S)-scoulerine + O2 + reduced [NADPH--hemoprotein reductase] = (S)-nandinine + H(+) + 2 H2O + oxidized [NADPH--hemoprotein reductase].	NADPH-hemoprotein reductase activity	0.979811311	EC
EC:1.9.6.-	GO:0016677	Oxidoreductases, acting on a heme group of donors, with a nitrogenous group as acceptor	oxidoreductase activity, acting on a heme group of donors, nitrogenous group as acceptor	0.995323002	EC
EC:2.5.1.-	GO:0016765	Transferases, transferring alkyl or aryl groups, other than methyl groups, transferring alkyl or aryl groups, other than methyl groups	transferase activity, transferring alkyl or aryl (other than methyl) groups	0.994660735	EC
EC:1.8.4.8	GO:0019379	[thioredoxin]-disulfide + adenosine 3',5'-bisphosphate + 2 H(+) + sulfite= 3'-phosphoadenylyl sulfate + [thioredoxin]-dithiol.	sulfate assimilation, phosphoadenylyl sulfate reduction by phosphoadenylyl-sulfate reductase (thioredoxin)	0.984537065	EC
GO:0062142	GO:0006564	L-beta-ethynylserine biosynthetic process	L-serine biosynthetic process	0.976134777	GO
GO:0062143	GO:0055129	L-propargylglycine biosynthetic process	L-proline biosynthetic process	0.97580272	GO
EC:3.2.1.68	GO:0044653	Hydrolysis of (1->6)-alpha-D-glucosidic branch linkages in glycogen,amylopectin and their beta-limit dextrins.	dextrin alpha-glucosidase activity	0.969982684	EC
EC:1.14.14.92	GO:0003958	benzoate + O2 + reduced [NADPH--hemoprotein reductase] =4-hydroxybenzoate + H(+) + H2O + oxidized [NADPH--hemoprotein reductase].	NADPH-hemoprotein reductase activity	0.981051505	EC
EC:2.7.8.31	GO:0089702	di-trans,octa-cis-undecaprenyl phosphate + UDP-alpha-D-glucose = alpha-D-glucosyl di-trans,octa-cis-undecaprenyl diphosphate + UMP.	undecaprenyl-phosphate glucose phosphotransferase activity	0.980231106	EC
GO:0140722	GO:0071768	mycophenolic acid biosynthetic process	mycolic acid biosynthetic process	0.989496648	GO
EC:2.1.1.264	GO:0052912	guanosine(2069) in 23S rRNA + S-adenosyl-L-methionine = H(+) + N(2)-methylguanosine(2069) in 23S rRNA + S-adenosyl-L-homocysteine.	23S rRNA (guanine(748)-N(1))-methyltransferase activity	0.970731795	EC
EC:3.1.3.39	GO:0050301	H2O + streptomycin 6-phosphate = phosphate + streptomycin.	streptomycin-6-phosphatase activity	0.974189878	EC
GO:0106411	GO:0050484	XMP 5'-nucleosidase activity	GMP 5'-nucleotidase activity	0.983337939	GO
EC:3.4.24.39	GO:0043559	Preferential cleavage of bonds with hydrophobic residues in P1'. Also3-Asn-|-Gln-4 and 8-Gly-|-Ser-9 bonds in insulin B chain.	insulin binding	0.960849822	EC
EC:2.3.1.37	GO:0006104	glycine + H(+) + succinyl-CoA = 5-aminolevulinate + CO2 + CoA.	succinyl-CoA metabolic process	0.968910873	EC
EC:2.1.1.183	GO:0052909	adenosine(1779)/adenosine(1780) in 18S rRNA + 4 S-adenosyl-L-methionine =4 H(+) + N(6)-dimethyladenosine(1779)/N(6)-dimethyladenosine(1780) in 18SrRNA + 4 S-adenosyl-L-homocysteine.	18S rRNA (adenine(1779)-N(6)/adenine(1780)-N(6))-dimethyltransferase activity	0.975855649	EC
EC:2.1.2.11	GO:0046653	(6R)-5,10-methylene-5,6,7,8-tetrahydrofolate + 3-methyl-2-oxobutanoate +H2O = (6S)-5,6,7,8-tetrahydrofolate + 2-dehydropantoate.	tetrahydrofolate metabolic process	0.981229424	EC
GO:0106435	GO:0034338	carboxylesterase activity	short-chain carboxylesterase activity	0.986004472	GO
EC:3.5.4.27	GO:0047068	5,10-methenyl-5,6,7,8-tetrahydromethanopterin + H2O = H(+) + N(5)-formyl-5,6,7,8-tetrahydromethanopterin.	N5,N10-methenyltetrahydromethanopterin hydrogenase activity	0.978493214	EC
EC:2.7.1.90	GO:0070095	beta-D-fructose 6-phosphate + diphosphate = beta-D-fructose 1,6-bisphosphate + H(+) + phosphate.	fructose-6-phosphate binding	0.978332937	EC
EC:2.1.1.122	GO:0030782	an (S)-7,8,13,14-tetrahydroprotoberberine + S-adenosyl-L-methionine =an (S)-cis-N-methyl-7,8,13,14-tetrahydroprotoberberine + S-adenosyl-L-homocysteine.	(S)-tetrahydroprotoberberine N-methyltransferase activity	0.969489932	EC
GO:0106264	GO:0004674	protein serine kinase activity (using GTP as donor)	protein serine/threonine kinase activity	0.987609625	GO
GO:0106356	GO:0018671	4-hydroxybenzoate 3-monooxygenase (NADPH) activity	4-hydroxybenzoate 3-monooxygenase [NAD(P)H] activity	0.996175289	GO
EC:3.5.1.9	GO:0097052	H2O + N-formyl-L-kynurenine = formate + H(+) + L-kynurenine.	L-kynurenine metabolic process	0.970612526	EC
GO:0140941	GO:0042799	histone H4K20me methyltransferase activity	histone H4K20 methyltransferase activity	0.999533296	GO
EC:2.7.4.28	GO:0050242	[pyruvate, water dikinase]-phosphate + H(+) + phosphate = [pyruvate,water dikinase] + diphosphate.	pyruvate, phosphate dikinase activity	0.985921443	EC
EC:2.1.1.195	GO:0046025	Co-precorrin-5B + S-adenosyl-L-methionine = Co-precorrin-6A + S-adenosyl-L-homocysteine.	precorrin-6Y C5,15-methyltransferase (decarboxylating) activity	0.967005432	EC
EC:3.1.1.32	GO:0006653	a 1,2-diacyl-sn-glycero-3-phosphocholine + H2O = a 2-acyl-sn-glycero-3-phosphocholine + a fatty acid + H(+).	1,2-diacyl-sn-glycero-3-phosphocholine metabolic process	0.98090589	EC
EC:2.3.1.41	GO:0016297	a fatty acyl-[ACP] + H(+) + malonyl-[ACP] = a 3-oxoacyl-[ACP] + CO2 +holo-[ACP].	fatty acyl-[ACP] hydrolase activity	0.977417529	EC
EC:2.3.1.219	GO:0102105	(1) (E)-4-coumaroyl-CoA + (E)-feruloylacetyl-CoA + H2O = CO2 + 2 CoA +demethoxycurcumin.(2) (4-coumaroyl)acetyl-CoA + 4-coumaroyl-CoA + H2O =bisdemethoxycurcumin + CO2 + 2 CoA.	demethoxycurcumin synthase activity from feruloylacetyl-CoA	0.97559458	EC
EC:2.4.1.182	GO:0030259	a lipid X + a UDP-2-N,3-O-bis[(3R)-3-hydroxyacyl]-alpha-D-glucosamine =a lipid A disaccharide + H(+) + UDP.	lipid glycosylation	0.976398468	EC
EC:2.3.1.28	GO:0008811	acetyl-CoA + chloramphenicol = chloramphenicol 3-acetate + CoA.	chloramphenicol O-acetyltransferase activity	0.977624238	EC
GO:0062180	GO:0008403	25-hydroxycholecalciferol-23-hydroxylase activity	25-hydroxycholecalciferol-24-hydroxylase activity	0.996576786	GO
EC:2.5.1.147	GO:0008703	5-amino-6-(D-ribitylamino)uracil + L-tyrosine + S-adenosyl-L-methionine =2-iminoacetate + 5'-deoxyadenosine + 5-amino-5-(4-hydroxybenzyl)-6-(D-ribitylimino)-5,6-dihydrouracil + H(+) + L-methionine.	5-amino-6-(5-phosphoribosylamino)uracil reductase activity	0.971994221	EC
EC:5.1.3.24	GO:0050462	N-acetyl-alpha-neuraminate = N-acetyl-beta-neuraminate.	N-acetylneuraminate synthase activity	0.982329488	EC
EC:2.1.1.261	GO:0004013	4-(3-methylbut-2-enyl)-L-tryptophan + S-adenosyl-L-methionine =4-(3-methylbut-2-enyl)-L-abrine + H(+) + S-adenosyl-L-homocysteine.	adenosylhomocysteinase activity	0.970574856	EC
EC:2.4.1.17	GO:0046398	glucuronate acceptor + UDP-alpha-D-glucuronate = acceptor beta-D-glucuronoside + H(+) + UDP.	UDP-glucuronate metabolic process	0.973661184	EC
EC:2.7.1.12	GO:0006757	ATP + D-gluconate = 6-phospho-D-gluconate + ADP + H(+).	ATP generation from ADP	0.978248477	EC
EC:2.4.1.102	GO:0008499	(1) O(3)-[beta-D-galactosyl-(1->3)-N-acetyl-alpha-D-galactosaminyl]-L-seryl-[protein] + UDP-N-acetyl-alpha-D-glucosamine = 3-O-{beta-D-galactosyl-(1->3)-[N-acetyl-beta-D-glucosaminyl-(1->6)]-N-acetyl-alpha-D-galactosaminyl}-L-seryl-[protein] + H(+) + UDP.(2) O(3)-[beta-D-galactosyl-(1->3)-N-acetyl-alpha-D-galactosaminyl]-L-threonyl-[protein] + UDP-N-acetyl-alpha-D-glucosamine = 3-O-{beta-D-galact…	UDP-galactose:beta-N-acetylglucosamine beta-1,3-galactosyltransferase activity	0.97473979	EC
EC:2.1.1.53	GO:0033390	putrescine + S-adenosyl-L-methionine = H(+) + N-methylputrescine +S-adenosyl-L-homocysteine.	putrescine biosynthetic process from arginine via N-carbamoylputrescine	0.972768545	EC
EC:1.14.14.52	GO:0003958	(4S)-limonene + O2 + reduced [NADPH--hemoprotein reductase] = (4S)-perillyl alcohol + H(+) + H2O + oxidized [NADPH--hemoprotein reductase].	NADPH-hemoprotein reductase activity	0.973955512	EC
EC:2.5.1.91	GO:0036423	(2E,6E)-farnesyl diphosphate + 7 isopentenyl diphosphate = all-trans-decaprenyl diphosphate + 7 diphosphate.	hexaprenyl-diphosphate synthase ((2E,6E)-farnesyl-diphosphate specific) activity	0.978809416	EC
EC:1.14.11.33	GO:0032358	2-oxoglutarate + a methylated nucleobase within DNA + O2 = a nucleobasewithin DNA + CO2 + formaldehyde + succinate.	oxidized pyrimidine DNA binding	0.96611613	EC
EC:2.7.1.217	GO:0006757	(1) 3-dehydro-L-erythronate + ATP = 3-dehydro-4-O-phospho-L-erythronate +ADP + H(+).(2) 3-dehydro-D-erythronate + ATP = 3-dehydro-4-O-phospho-D-erythronate +ADP + H(+).	ATP generation from ADP	0.970953524	EC
EC:1.13.99.-	GO:0016701	Oxidoreductases, acting on single donors with incorporation of molecular oxygen (oxygenases). The oxygen incorporated need not be derived from O2, miscellaneous	oxidoreductase activity, acting on single donors with incorporation of molecular oxygen	0.988251746	EC
EC:1.7.2.2	GO:0070069	6 Fe(III)-[cytochrome c] + 2 H2O + NH4(+) = 6 Fe(II)-[cytochrome c] +8 H(+) + nitrite.	cytochrome complex	0.977881074	EC
EC:3.4.13.-	GO:0016805	Hydrolases, acting on peptide bonds (peptidases), dipeptidases	dipeptidase activity	0.977464914	EC
GO:0106217	GO:0002946	tRNA C3-cytosine methylation	tRNA C5-cytosine methylation	0.992236316	GO
EC:1.1.1.205	GO:0016696	H2O + IMP + NAD(+) = H(+) + NADH + XMP.	oxidoreductase activity, acting on hydrogen as donor, NAD or NADP as acceptor	0.96933794	EC
EC:2.7.1.31	GO:0006757	(R)-glycerate + ATP = (2R)-3-phosphoglycerate + ADP + H(+).	ATP generation from ADP	0.977420747	EC
EC:2.3.1.217	GO:0102105	(E)-feruloyl-CoA + (E)-feruloylacetyl-CoA + H2O = CO2 + 2 CoA + curcumin.	demethoxycurcumin synthase activity from feruloylacetyl-CoA	0.975490093	EC
EC:6.1.1.2	GO:0006436	ATP + L-tryptophan + tRNA(Trp) = AMP + diphosphate + H(+) +L-tryptophanyl-tRNA(Trp).	tryptophanyl-tRNA aminoacylation	0.973826587	EC
EC:2.5.1.29	GO:0044687	(2E,6E)-farnesyl diphosphate + isopentenyl diphosphate = (2E,6E,10E)-geranylgeranyl diphosphate + diphosphate.	geranylfarnesyl diphosphate synthase activity	0.97735709	EC
EC:1.2.1.82	GO:0043288	4'-apo-beta-carotenal + H2O + NAD(+) = 2 H(+) + NADH + neurosporaxanthin.	apocarotenoid metabolic process	0.977074385	EC
EC:1.1.1.305	GO:0005962	NAD(+) + UDP-alpha-D-glucuronate = CO2 + NADH + UDP-beta-L-threo-pentopyranos-4-ulose.	mitochondrial isocitrate dehydrogenase complex (NAD+)	0.976892889	EC
EC:1.12.99.6	GO:0018818	A + H2 = AH2.	acetylene hydratase activity	0.962562919	EC
EC:2.8.3.18	GO:0006104	acetate + succinyl-CoA = acetyl-CoA + succinate.	succinyl-CoA metabolic process	0.983124077	EC
EC:3.1.1.11	GO:0047273	[(1->4)-alpha-D-galacturonosyl methyl ester](n) + n H2O = [(1->4)-alpha-D-galacturonosyl](n) + n H(+) + n methanol.	galactosylgalactosylglucosylceramide beta-D-acetylgalactosaminyltransferase activity	0.973591089	EC
EC:1.6.2.-	GO:0016653	Oxidoreductases, acting on NADH or NADPH, with a heme protein as acceptor	oxidoreductase activity, acting on NAD(P)H, heme protein as acceptor	0.993021309	EC
EC:3.2.1.-	GO:0004553	Hydrolases, glycosylases, glycosidases, i.e. enzymes hydrolyzing O- and S-glycosyl compounds	hydrolase activity, hydrolyzing O-glycosyl compounds	0.988479793	EC
EC:1.10.2.2	GO:0016681	Oxidoreductases, acting on diphenols and related substances as donors, with a cytochrome as acceptor	oxidoreductase activity, acting on diphenols and related substances as donors, cytochrome as acceptor	0.99592787	EC
EC:3.4.17.1	GO:0023061	Release of a C-terminal amino acid, but little or no action with -Asp,-Glu, -Arg, -Lys or -Pro.	signal release	0.953549147	EC
GO:0140545	GO:0047693	ATP-dependent protein disaggregase activity	ATP diphosphatase activity	0.979094207	GO
EC:3.4.13.9	GO:0018401	H2O + Xaa-L-Pro dipeptide = an L-alpha-amino acid + L-proline.	peptidyl-proline hydroxylation to 4-hydroxy-L-proline	0.967762887	EC
EC:3.1.1.22	GO:0047989	(3R)-hydroxybutanoate dimer + H2O = 2 (R)-3-hydroxybutanoate + H(+).	hydroxybutyrate-dimer hydrolase activity	0.965755701	EC
EC:4.1.1.45	GO:0001760	2-amino-3-carboxymuconate 6-semialdehyde + H(+) = 2-aminomuconate6-semialdehyde + CO2.	aminocarboxymuconate-semialdehyde decarboxylase activity	0.975355923	EC
EC:2.7.1.176	GO:0051991	ATP + UDP-N-acetyl-alpha-D-glucosamine = ADP + H(+) + UDP-N-acetyl-alpha-D-glucosamine 3'-phosphate.	UDP-N-acetyl-D-glucosamine:N-acetylmuramoyl-L-alanyl-D-glutamyl-meso-2,6-diaminopimelyl-D-alanyl-D-alanine-diphosphoundecaprenol 4-beta-N-acetylglucosaminlytransferase activity	0.97774446	EC
GO:0120258	GO:0030920	peptidyl-threonine O-acetylation	peptidyl-serine acetylation	0.9862656	GO
GO:0140643	GO:0004420	hydroxymethylglutaryl-CoA reductase (NADH) activity	hydroxymethylglutaryl-CoA reductase (NADPH) activity	0.991806686	GO
EC:3.1.1.8	GO:0033265	an acylcholine + H2O = a carboxylate + choline + H(+).	choline binding	0.978390515	EC
EC:4.1.1.70	GO:0016831	Lyases, carbon-carbon lyases, carboxy-lyases	carboxy-lyase activity	0.980616152	EC
EC:3.4.21.93	GO:0030072	Release of protein hormones, neuropeptides and renin from theirprecursors, generally by hydrolysis of -Lys-Arg-|- bonds.	peptide hormone secretion	0.955817938	EC
EC:4.4.1.11	GO:0019458	H2O + L-methionine = 2-oxobutanoate + methanethiol + NH4(+).	methionine catabolic process via 2-oxobutanoate	0.978167176	EC
EC:6.3.2.34	GO:0052619	GTP + L-glutamate + oxidized coenzyme F420-1 = GDP + H(+) + oxidizedcoenzyme F420-2 + phosphate.	coenzyme F420-1:gamma-L-glutamate ligase activity	0.975194037	EC
GO:0160004	GO:0072572	poly-ADP-D-ribose modification-dependent protein binding	poly-ADP-D-ribose binding	0.993065536	GO
EC:2.1.1.98	GO:0102741	2-[(3S)-amino-3-carboxypropyl]-L-histidyl-[translation elongation factor2] + 3 S-adenosyl-L-methionine = diphthine-[translation elongation factor2] + 3 H(+) + 3 S-adenosyl-L-homocysteine.	paraxanthine:S-adenosyl-L-methionine 3-N-methyltransferase activity	0.967171431	EC
GO:0120299	GO:0004400	peptide histaminyltransferase activity	histidinol-phosphate transaminase activity	0.983873725	GO
EC:3.1.2.1	GO:0019427	acetyl-CoA + H2O = acetate + CoA + H(+).	acetyl-CoA biosynthetic process from acetate	0.980476856	EC
EC:4.2.1.77	GO:0018400	trans-3-hydroxy-L-proline = 1-pyrroline-2-carboxylate + H2O.	peptidyl-proline hydroxylation to 3-hydroxy-L-proline	0.98216176	EC
GO:0140912	GO:0030322	membrane destabilizing activity	stabilization of membrane potential	0.977057099	GO
GO:0141028	GO:0044075	symbiont-mediated perturbation of host microtubule cytoskeleton	symbiont-mediated perturbation of host vacuole organization	0.976455748	GO
EC:2.7.7.79	GO:0043399	a 5'-end ribonucleotide-tRNA(His) + ATP + GTP + H2O = a 5'-end phospho-guanosine-ribonucleotide-tRNA(His) + AMP + 2 diphosphate + H(+).	tRNA adenosine(64)-2'-O-ribosylphosphate transferase activity	0.972040951	EC
EC:1.21.-.-	GO:0046993	Oxidoreductases, catalyzing the reaction X-H + Y-H = 'X-Y'	oxidoreductase activity, acting on X-H and Y-H to form an X-Y bond, with oxygen as acceptor	0.987302899	EC
EC:3.4.23.4	GO:0030395	Broad specificity similar to that of pepsin A. Clots milk by cleavage ofa single 104-Ser-Phe-|-Met-Ala-107 bond in kappa-chain of casein.	lactose binding	0.947858453	EC
EC:1.14.15.15	GO:0033791	5beta-cholestane-3alpha,7alpha,12alpha-triol + 5 H(+) + 3 O2 + 6 reduced[adrenodoxin] = (25R)-3alpha,7alpha,12alpha-trihydroxy-5beta-cholestan-26-oate + 4 H2O + 6 oxidized [adrenodoxin].	3alpha,7alpha,12alpha-trihydroxy-5beta-cholestanoyl-CoA 24-hydroxylase activity	0.974161804	EC
EC:5.4.99.43	GO:0031118	uridine(2819) in 21S rRNA = pseudouridine(2819) in 21S rRNA.	rRNA pseudouridine synthesis	0.979509473	EC
EC:3.4.22.49	GO:0004175	All bonds known to be hydrolyzed by this endopeptidase have arginine inP1 and an acidic residue in P4. P6 is often occupied by an acidic residueor by a hydroxy-amino-acid residue, the phosphorylation of which enhancescleavage.	endopeptidase activity	0.969494522	EC
GO:0106326	GO:0047225	acetylgalactosaminyl-O-glycosyl-threonyl-glycoprotein beta-1,6-N-acetylglucosaminyltransferase activity	acetylgalactosaminyl-O-glycosyl-glycoprotein beta-1,6-N-acetylglucosaminyltransferase activity	0.998561561	GO
EC:1.7.2.4	GO:0016699	2 Fe(III)-[cytochrome c] + H2O + N2 = 2 Fe(II)-[cytochrome c] + 2 H(+) +nitrous oxide.	oxidoreductase activity, acting on hydrogen as donor, iron-sulfur protein as acceptor	0.974598885	EC
EC:1.4.1.24	GO:0003856	2-amino-2,3,7-trideoxy-D-lyxo-hept-6-ulosonate + H2O + NAD(+) =3-dehydroquinate + H(+) + NADH + NH4(+).	3-dehydroquinate synthase activity	0.970112979	EC
EC:3.1.3.16	GO:0008287	(1) H2O + O-phospho-L-seryl-[protein] = L-seryl-[protein] + phosphate.(2) H2O + O-phospho-L-threonyl-[protein] = L-threonyl-[protein] +phosphate.	protein serine/threonine phosphatase complex	0.973767817	EC
EC:2.5.1.108	GO:1904047	L-histidyl-[translation elongation factor 2] + S-adenosyl-L-methionine =2-[(3S)-amino-3-carboxypropyl]-L-histidyl-[translation elongation factor2] + H(+) + S-methyl-5'-thioadenosine.	S-adenosyl-L-methionine binding	0.969501317	EC
EC:2.1.1.86	GO:0016741	Transferases, transferring one-carbon groups, methyltransferases	transferase activity, transferring one-carbon groups	0.985885739	EC
GO:0106388	GO:0052909	18S rRNA aminocarboxypropyltransferase activity	18S rRNA (adenine(1779)-N(6)/adenine(1780)-N(6))-dimethyltransferase activity	0.98104614	GO
EC:2.3.1.65	GO:0033882	choloyl-CoA + glycine = CoA + glycocholate + H(+).	choloyl-CoA hydrolase activity	0.976964116	EC
EC:3.1.3.36	GO:1902635	a 1,2-diacyl-sn-glycero-3-phospho-(1D-myo-inositol-4,5-bisphosphate) +H2O = a 1,2-diacyl-sn-glycero-3-phospho-(1D-myo-inositol 4-phosphate) +phosphate.	1-phosphatidyl-1D-myo-inositol 4,5-bisphosphate biosynthetic process	0.973657906	EC
GO:0160047	GO:0032500	muramyl dipeptide kinase activity	muramyl dipeptide binding	0.976002276	GO
EC:1.14.14.86	GO:0003958	ent-kaur-16-ene + 3 O2 + 3 reduced [NADPH--hemoprotein reductase] = ent-kaur-16-en-19-oate + 4 H(+) + 4 H2O + 3 oxidized [NADPH--hemoproteinreductase].	NADPH-hemoprotein reductase activity	0.980853498	EC
EC:2.7.1.149	GO:0033517	a 1,2-diacyl-sn-glycero-3-phospho-(1D-myo-inositol-5-phosphate) + ATP =a 1,2-diacyl-sn-glycero-3-phospho-(1D-myo-inositol-4,5-bisphosphate) +ADP + H(+).	myo-inositol hexakisphosphate metabolic process	0.971672714	EC
EC:1.3.8.6	GO:0045251	glutaryl-CoA + 2 H(+) + oxidized [electron-transfer flavoprotein] = (2E)-butenoyl-CoA + CO2 + reduced [electron-transfer flavoprotein].	electron transfer flavoprotein complex	0.977961779	EC
EC:2.8.1.12	GO:0019008	2 [molybdopterin-synthase sulfur-carrier protein]-C-terminal Gly-NH-CH2-C(O)SH + cyclic pyranopterin phosphate + H2O = 2 [molybdopterin-synthasesulfur-carrier protein]-C-terminal Gly-Gly + 4 H(+) + molybdopterin.	molybdopterin synthase complex	0.977952361	EC
EC:6.3.5.11	GO:0006757	2 ATP + cob(II)yrinate + 2 H2O + 2 L-glutamine = 2 ADP + cob(II)yrinatea,c diamide + 2 H(+) + 2 L-glutamate + 2 phosphate.	ATP generation from ADP	0.968268394	EC
EC:2.6.1.18	GO:0019480	3-oxopropanoate + L-alanine = beta-alanine + pyruvate.	L-alanine oxidation to pyruvate via D-alanine	0.978275001	EC
EC:1.14.14.1	GO:0016620	an organic molecule + O2 + reduced [NADPH--hemoprotein reductase] =an alcohol + H(+) + H2O + oxidized [NADPH--hemoprotein reductase].	oxidoreductase activity, acting on the aldehyde or oxo group of donors, NAD or NADP as acceptor	0.977517128	EC
EC:2.6.1.11	GO:0003992	2-oxoglutarate + N(2)-acetyl-L-ornithine = L-glutamate + N-acetyl-L-glutamate 5-semialdehyde.	N2-acetyl-L-ornithine:2-oxoglutarate 5-aminotransferase activity	0.982544661	EC
EC:2.7.6.3	GO:0003874	6-hydroxymethyl-7,8-dihydropterin + ATP = (7,8-dihydropterin-6-yl)methyldiphosphate + AMP + H(+).	6-pyruvoyltetrahydropterin synthase activity	0.974496484	EC
EC:1.8.3.4	GO:1904880	H2O + methanethiol + O2 = formaldehyde + H(+) + H2O2 + hydrogen sulfide.	response to hydrogen sulfide	0.969425797	EC
EC:2.1.1.107	GO:0004852	2 S-adenosyl-L-methionine + uroporphyrinogen III = H(+) + precorrin-2 +2 S-adenosyl-L-homocysteine.	uroporphyrinogen-III synthase activity	0.968458652	EC
EC:3.6.1.60	GO:1901910	(1) H2O + P(1),P(6)-bis(5'-adenosyl) hexaphosphate = adenosine5'-pentaphosphate + AMP + 2 H(+).(2) H2O + P(1),P(5)-bis(5'-adenosyl) pentaphosphate = adenosine5'-tetraphosphate + AMP + 2 H(+).	adenosine 5'-(hexahydrogen pentaphosphate) metabolic process	0.976257503	EC
EC:3.6.3.5	GO:0016817	Hydrolases, acting on acid anhydrides, acting on acid anhydrides; catalyzing transmembrane movement of substances	hydrolase activity, acting on acid anhydrides	0.98595494	EC
EC:2.1.1.222	GO:0080077	a 3-(all-trans-polyprenyl)benzene-1,2-diol + S-adenosyl-L-methionine =a 2-methoxy-6-(all-trans-polyprenyl)phenol + H(+) + S-adenosyl-L-homocysteine.	trihydroxyferuloyl spermidine:S-adenosyl-L-methionine O-methyltransferase activity	0.970867038	EC
EC:3.6.1.12	GO:0047840	dCTP + H2O = dCMP + diphosphate + H(+).	dCTP diphosphatase activity	0.977960408	EC
EC:3.1.3.86	GO:1902635	a 1,2-diacyl-sn-glycero-3-phospho-(1D-myo-inositol-3,4,5-trisphosphate) +H2O = a 1,2-diacyl-sn-glycero-3-phospho-(1D-myo-inositol-3,4-bisphosphate) + phosphate.	1-phosphatidyl-1D-myo-inositol 4,5-bisphosphate biosynthetic process	0.972254634	EC
EC:7.1.1.2	GO:0048039	a ubiquinone + 5 H(+)(in) + NADH = a ubiquinol + 4 H(+)(out) + NAD(+).	ubiquinone binding	0.98084569	EC
EC:1.16.1.9	GO:0052851	2 a Fe(II)-siderophore + H(+) + NADP(+) = 2 a Fe(III)-siderophore +NADPH.	ferric-chelate reductase (NADPH) activity	0.976047933	EC
EC:2.7.11.11	GO:0006757	(1) ATP + L-seryl-[protein] = ADP + H(+) + O-phospho-L-seryl-[protein].(2) ATP + L-threonyl-[protein] = ADP + H(+) + O-phospho-L-threonyl-[protein].	ATP generation from ADP	0.972467899	EC
EC:1.3.1.98	GO:0051991	NADP(+) + UDP-N-acetyl-alpha-D-muramate = H(+) + NADPH + UDP-N-acetyl-3-O-(1-carboxyvinyl)-alpha-D-glucosamine.	UDP-N-acetyl-D-glucosamine:N-acetylmuramoyl-L-alanyl-D-glutamyl-meso-2,6-diaminopimelyl-D-alanyl-D-alanine-diphosphoundecaprenol 4-beta-N-acetylglucosaminlytransferase activity	0.977849245	EC
GO:0140951	GO:0098532	histone H3K27 trimethyltransferase activity	histone H3-K27 trimethylation	0.993160009	GO
EC:2.8.2.23	GO:0015016	3'-phosphoadenylyl sulfate + alpha-D-glucosaminyl-[heparan sulfate](n) =3-sulfo-alpha-D-glucosaminyl-[heparan sulfate](n) + adenosine3',5'-bisphosphate + H(+).	[heparan sulfate]-glucosamine N-sulfotransferase activity	0.974717319	EC
EC:2.1.1.133	GO:0046026	precorrin-4 + S-adenosyl-L-methionine = precorrin-5 + S-adenosyl-L-homocysteine.	precorrin-4 C11-methyltransferase activity	0.968977153	EC
EC:5.4.99.62	GO:0006014	beta-D-ribopyranose = beta-D-ribofuranose.	D-ribose metabolic process	0.966169477	EC
EC:3.2.1.80	GO:0033949	Hydrolysis of terminal, non-reducing (2->1)- and (2->6)-linked beta-D-fructofuranose residues in fructans.	fructan beta-(2,6)-fructosidase activity	0.974090338	EC
EC:1.2.1.5	GO:0004030	(1) an aldehyde + H2O + NAD(+) = a carboxylate + 2 H(+) + NADH.(2) an aldehyde + H2O + NADP(+) = a carboxylate + 2 H(+) + NADPH.	aldehyde dehydrogenase [NAD(P)+] activity	0.97620523	EC
GO:0140773	GO:0034979	NAD-dependent protein demyristoylase activity	NAD-dependent protein lysine deacetylase activity	0.979979634	GO
EC:4.4.1.4	GO:0098822	an S-alkyl-L-cysteine S-oxide = 2-aminoprop-2-enoate + an S-alkylsulfenate.	peptidyl-cysteine modification to L-cysteine persulfide	0.972254038	EC
EC:5.3.3.4	GO:0016159	(S)-muconolactone = (4,5-dihydro-5-oxofuran-2-yl)-acetate.	muconolactone delta-isomerase activity	0.969257236	EC
EC:1.3.1.76	GO:0043115	NAD(+) + precorrin-2 = 2 H(+) + NADH + sirohydrochlorin.	precorrin-2 dehydrogenase activity	0.971913099	EC
EC:1.7.5.1	GO:0048038	a quinol + nitrate = a quinone + H2O + nitrite.	quinone binding	0.971958756	EC
EC:1.4.3.5	GO:0030170	(1) H2O + O2 + pyridoxamine 5'-phosphate = H2O2 + NH4(+) + pyridoxal5'-phosphate.(2) O2 + pyridoxine 5'-phosphate = H2O2 + pyridoxal 5'-phosphate.	pyridoxal phosphate binding	0.979745388	EC
EC:2.3.3.1	GO:0036412	acetyl-CoA + H2O + oxaloacetate = citrate + CoA + H(+).	acetyl-CoA:oxalate CoA-transferase	0.977076471	EC
EC:4.1.99.1	GO:0080097	H2O + L-tryptophan = indole + NH4(+) + pyruvate.	L-tryptophan:pyruvate aminotransferase activity	0.975479722	EC
EC:3.2.1.25	GO:0004567	Hydrolysis of terminal, non-reducing beta-D-mannose residues in beta-D-mannosides.	beta-mannosidase activity	0.969744205	EC
EC:1.18.1.2	GO:0004324	H(+) + NADP(+) + 2 reduced [2Fe-2S]-[ferredoxin] = NADPH + 2 oxidized[2Fe-2S]-[ferredoxin].	ferredoxin-NADP+ reductase activity	0.984674811	EC
GO:0106227	GO:0140067	peptidyl-lysine glutarylation	peptidyl-lysine butyrylation	0.984670162	GO
EC:3.4.24.82	GO:1905369	Glutamyl endopeptidase. Bonds cleaved include 370-Thr-Glu-Gly-Glu-|-Ala-Arg-Gly-Ser-377 in the interglobular domain of mammalian aggrecan.	endopeptidase complex	0.968772411	EC
EC:1.1.1.41	GO:0045242	D-threo-isocitrate + NAD(+) = 2-oxoglutarate + CO2 + NADH.	isocitrate dehydrogenase complex (NAD+)	0.984430611	EC
EC:3.4.23.25	GO:0016811	Hydrolysis of proteins with broad specificity for peptide bonds. Cleaves-Leu-Leu-|-Val-Tyr- bond in a synthetic substrate. Does not act on estersof Tyr or Arg.	hydrolase activity, acting on carbon-nitrogen (but not peptide) bonds, in linear amides	0.965041816	EC
EC:6.2.1.5	GO:0009361	ATP + CoA + succinate = ADP + phosphate + succinyl-CoA.	succinate-CoA ligase complex (ADP-forming)	0.978764892	EC
EC:2.3.1.181	GO:0071915	L-lysyl-[protein] + octanoyl-[ACP] = H(+) + holo-[ACP] + N(6)-octanoyl-L-lysyl-[protein].	protein-lysine lysylation	0.974469125	EC
EC:5.3.1.14	GO:0030596	L-rhamnopyranose = L-rhamnulose.	alpha-L-rhamnosidase activity	0.976339757	EC
EC:6.3.5.3	GO:1990966	ATP + H2O + L-glutamine + N(2)-formyl-N(1)-(5-phospho-beta-D-ribosyl)glycinamide = 2-formamido-N(1)-(5-O-phospho-beta-D-ribosyl)acetamidine + ADP + H(+) + L-glutamate + phosphate.	ATP generation from poly-ADP-D-ribose	0.970355392	EC
EC:2.8.4.4	GO:0097163	[sulfur carrier]-SH + AH2 + L-aspartate(89)-[ribosomal protein uS12]-hydrogen + 2 S-adenosyl-L-methionine = 3-methylsulfanyl-L-aspartate(89)-[ribosomal protein uS12]-hydrogen + 5'-deoxyadenosine + [sulfur carrier]-H + A + 2 H(+) + L-methionine + S-adenosyl-L-homocysteine.	sulfur carrier activity	0.968893707	EC
GO:0106419	GO:0061690	NAD-dependent protein lipoamidase activity	lipoamidase activity	0.986814559	GO
EC:3.1.11.5	GO:0016796	Exonucleolytic cleavage (in the presence of ATP) in either 5'- to 3'- or3'- to 5'-direction to yield 5'-phosphooligonucleotides.	exonuclease activity, active with either ribo- or deoxyribonucleic acids and producing 5'-phosphomonoesters	0.976990521	EC
EC:2.7.1.48	GO:0006757	(1) ATP + uridine = ADP + H(+) + UMP.(2) ATP + cytidine = ADP + CMP + H(+).	ATP generation from ADP	0.970721304	EC
EC:1.2.1.71	GO:0047949	H2O + N-succinyl-L-glutamate 5-semialdehyde + NAD(+) = 2 H(+) +N-succinyl-L-glutamate + NADH.	glutarate-semialdehyde dehydrogenase (NAD+) activity	0.976639092	EC
EC:4.6.1.13	GO:0047394	a 1,2-diacyl-sn-glycero-3-phospho-(1D-myo-inositol) = 1D-myo-inositol1,2-cyclic phosphate + a 1,2-diacyl-sn-glycerol.	glycerophosphoinositol inositolphosphodiesterase activity	0.973038673	EC
EC:3.2.2.26	GO:0046100	futalosine + H2O = dehypoxanthine futalosine + hypoxanthine.	hypoxanthine metabolic process	0.966899276	EC
EC:1.14.13.122	GO:0010277	chlorophyllide a + 2 H(+) + 2 NADPH + 2 O2 = chlorophyllide b + 3 H2O +2 NADP(+).	chlorophyllide a oxygenase activity	0.980881453	EC
EC:3.1.4.37	GO:1901265	a nucleoside 2',3'-cyclic phosphate + H2O = a nucleoside 2'-phosphate +H(+).	nucleoside phosphate binding	0.978081942	EC
EC:1.2.1.26	GO:0034602	2,5-dioxopentanoate + H2O + NADP(+) = 2-oxoglutarate + 2 H(+) + NADPH.	oxoglutarate dehydrogenase (NAD+) activity	0.976878941	EC
EC:5.4.99.5	GO:0004107	chorismate = prephenate.	chorismate synthase activity	0.966887355	EC
EC:3.1.3.67	GO:1902635	a 1,2-diacyl-sn-glycero-3-phospho-(1D-myo-inositol-3,4,5-trisphosphate) +H2O = a 1,2-diacyl-sn-glycero-3-phospho-(1D-myo-inositol-4,5-bisphosphate) + phosphate.	1-phosphatidyl-1D-myo-inositol 4,5-bisphosphate biosynthetic process	0.972555637	EC
EC:3.1.1.13	GO:0034434	a sterol ester + H2O = a fatty acid + a sterol + H(+).	sterol esterification	0.977602601	EC
EC:4.4.1.9	GO:0098822	hydrogen cyanide + L-cysteine = 3-cyano-L-alanine + H(+) + hydrogensulfide.	peptidyl-cysteine modification to L-cysteine persulfide	0.969667852	EC
EC:2.7.-.-	GO:0016772	Transferases, transferring phosphorus-containing groups	transferase activity, transferring phosphorus-containing groups	0.99426645	EC
EC:4.2.3.35	GO:0102161	9alpha-copalyl diphosphate = 9beta-pimara-7,15-diene + diphosphate.	copal-8-ol diphosphate synthase activity	0.975356758	EC
GO:0140588	GO:0090202	chromatin looping	gene looping	0.981700897	GO
EC:3.6.4.6	GO:0006757	ATP + H2O = ADP + H(+) + phosphate.	ATP generation from ADP	0.982697606	EC
EC:5.99.1.3	GO:0016853	Isomerases, other isomerases, other isomerases	isomerase activity	0.979952455	EC
EC:2.8.4.5	GO:0061712	[sulfur carrier]-SH + AH2 + N(6)-L-threonylcarbamoyladenosine(37) in tRNA+ 2 S-adenosyl-L-methionine = 2-methylsulfanyl-N(6)-L-threonylcarbamoyladenosine(37) in tRNA + 5'-deoxyadenosine + [sulfurcarrier]-H + A + 2 H(+) + L-methionine + S-adenosyl-L-homocysteine.	tRNA (N(6)-L-threonylcarbamoyladenosine(37)-C(2))-methylthiotransferase	0.970907688	EC
EC:3.5.1.99	GO:0042439	(1) H2O + N-(5Z,8Z,11Z,14Z-eicosatetraenoyl)-ethanolamine =(5Z,8Z,11Z,14Z)-eicosatetraenoate + ethanolamine.(2) (9Z)-octadecenamide + H2O = (9Z)-octadecenoate + NH4(+).	ethanolamine-containing compound metabolic process	0.963397324	EC
EC:4.2.1.93	GO:0006757	(1) (6S)-NADHX + ATP = ADP + H(+) + NADH + phosphate.(2) (6S)-NADPHX + ATP = ADP + H(+) + NADPH + phosphate.	ATP generation from ADP	0.975414932	EC
EC:2.7.9.-	GO:0016772	Transferases, transferring phosphorus-containing groups, phosphotransferases with paired acceptors	transferase activity, transferring phosphorus-containing groups	0.98912406	EC
EC:6.3.4.18	GO:1990966	5-amino-1-(5-phospho-beta-D-ribosyl)imidazole + ATP + hydrogencarbonate =5-carboxyamino-1-(5-phospho-D-ribosyl)imidazole + ADP + 2 H(+) +phosphate.	ATP generation from poly-ADP-D-ribose	0.975417554	EC
EC:4.3.1.4	GO:0035999	5-formimidoyltetrahydrofolate + 2 H(+) = (6R)-5,10-methenyltetrahydrofolate + NH4(+).	tetrahydrofolate interconversion	0.981489301	EC
EC:3.7.1.18	GO:0102481	bornane-2,6-dione + H2O = [(1S)-4-hydroxy-2,2,3-trimethylcyclopent-3-enyl]acetate + H(+).	3D-(3,5/4)-trihydroxycyclohexane-1,2-dione hydrolase activity	0.964851916	EC
EC:2.6.1.-	GO:0016769	Transferases, transferring nitrogenous groups, transaminases	transferase activity, transferring nitrogenous groups	0.989851058	EC
EC:4.1.1.37	GO:0004852	4 H(+) + uroporphyrinogen III = 4 CO2 + coproporphyrinogen III.	uroporphyrinogen-III synthase activity	0.975537062	EC
GO:0140585	GO:0071733	promoter-enhancer loop anchoring activity	transcriptional activation by promoter-enhancer looping	0.985104918	GO
EC:2.7.2.-	GO:0016772	Transferases, transferring phosphorus-containing groups, phosphotransferases with a carboxy group as acceptor	transferase activity, transferring phosphorus-containing groups	0.988423944	EC
EC:1.14.12.19	GO:0004552	(1) 3-phenylpropanoate + H(+) + NADH + O2 = 3-(cis-5,6-dihydroxycyclohexa-1,3-dien-1-yl)propanoate + NAD(+).(2) (E)-cinnamate + H(+) + NADH + O2 = (2E)-3-(cis-5,6-dihydroxycyclohexa-1,3-dien-1-yl)prop-2-enoate + NAD(+).	octanol dehydrogenase (NAD+) activity	0.968320489	EC
EC:4.4.1.20	GO:0103068	leukotriene C4 = glutathione + leukotriene A4.	leukotriene C4 gamma-glutamyl transferase activity	0.979367673	EC
EC:1.2.1.38	GO:0047949	N-acetyl-L-glutamate 5-semialdehyde + NADP(+) + phosphate = H(+) +N-acetyl-L-glutamyl 5-phosphate + NADPH.	glutarate-semialdehyde dehydrogenase (NAD+) activity	0.978496373	EC
EC:7.1.1.1	GO:0050583	H(+)(in) + NAD(+) + NADPH = H(+)(out) + NADH + NADP(+).	hydrogen dehydrogenase (NADP+) activity	0.979667068	EC
GO:0106357	GO:0050492	glycerol-1-phosphate dehydrogenase (NAD+) activity	glycerol-1-phosphate dehydrogenase [NAD(P)+] activity	0.998397291	GO
EC:3.4.21.79	GO:0071920	Preferential cleavage: -Asp-|-Xaa- >> -Asn-|-Xaa- > -Met-|-Xaa-,-Ser-|-Xaa-.	cleavage body	0.961616039	EC
EC:1.8.2.3	GO:0016699	2 Fe(III)-[cytochrome c] + hydrogen sulfide = 2 Fe(II)-[cytochrome c] +H(+) + sulfur.	oxidoreductase activity, acting on hydrogen as donor, iron-sulfur protein as acceptor	0.978597403	EC
EC:3.8.1.7	GO:0018787	4-chlorobenzoyl-CoA + H2O = 4-hydroxybenzoyl-CoA + chloride + H(+).	4-chlorobenzoyl-CoA dehalogenase activity	0.971937776	EC
EC:4.5.1.1	GO:0018899	1,1,1-trichloro-2,2-bis(4-chlorophenyl)ethane = 1,1-dichloro-2,2-bis(4-chlorophenyl)ethylene + chloride + H(+).	1,2-dichloroethane metabolic process	0.969854236	EC
GO:0140511	GO:0061496	mitotic nuclear bridge stalk	half bridge of mitotic spindle pole body	0.97280854	GO
EC:1.2.1.39	GO:0008957	2-phenylacetaldehyde + H2O + NAD(+) = 2-phenylacetate + 2 H(+) + NADH.	phenylacetaldehyde dehydrogenase (NAD+) activity	0.979692042	EC
EC:2.1.1.159	GO:0102740	7-methylxanthine + S-adenosyl-L-methionine = H(+) + S-adenosyl-L-homocysteine + theobromine.	theobromine:S-adenosyl-L-methionine 1-N-methyltransferase activity	0.975422204	EC
EC:1.1.1.102	GO:0043796	NADP(+) + sphinganine = 3-oxosphinganine + H(+) + NADPH.	glyceraldehyde dehydrogenase (NADP+) activity	0.972842753	EC
EC:1.13.11.15	GO:0050606	3,4-dihydroxyphenylacetate + O2 = 2-hydroxy-5-carboxymethylmuconatesemialdehyde + H(+).	4-carboxy-2-hydroxymuconate semialdehyde hemiacetal dehydrogenase activity	0.975192606	EC
GO:0140627	GO:0071596	ubiquitin-dependent protein catabolic process via the C-end degron rule pathway	ubiquitin-dependent protein catabolic process via the N-end rule pathway	0.990280747	GO
EC:1.14.11.6	GO:0052614	2-oxoglutarate + O2 + thymine = 5-hydroxymethyluracil + CO2 + succinate.	uracil oxygenase activity	0.972293556	EC
EC:5.3.1.23	GO:0061694	S-methyl-5-thio-alpha-D-ribose 1-phosphate = S-methyl-5-thio-D-ribulose1-phosphate.	alpha-D-ribose 1-methylphosphonate 5-triphosphate synthase complex	0.974913418	EC
GO:0140737	GO:0042603	encapsulin nanocompartment	capsule	0.969254732	GO
EC:2.8.1.6	GO:0033744	(4R,5S)-dethiobiotin + [sulfur carrier]-SH + 2 reduced [2Fe-2S]-[ferredoxin] + 2 S-adenosyl-L-methionine = 2 5'-deoxyadenosine + [sulfurcarrier]-H + biotin + 2 L-methionine + 2 oxidized [2Fe-2S]-[ferredoxin].	L-methionine:thioredoxin-disulfide S-oxidoreductase activity	0.969210684	EC
EC:2.5.1.9	GO:1902444	2 6,7-dimethyl-8-(1-D-ribityl)lumazine + H(+) = 5-amino-6-(D-ribitylamino)uracil + riboflavin.	riboflavin binding	0.974039555	EC
EC:1.1.1.22	GO:0006011	H2O + 2 NAD(+) + UDP-alpha-D-glucose = 3 H(+) + 2 NADH + UDP-alpha-D-glucuronate.	UDP-glucose metabolic process	0.976892114	EC
EC:2.1.1.246	GO:1990088	coenzyme M + methyl-Co(III)-[methanol-specific corrinoid protein] =Co(I)-[methanol-specific corrinoid protein] + H(+) + methyl-coenzyme M.	[methyl-Co(III) methanol-specific corrinoid protein]:coenzyme M methyltransferase	0.985091627	EC
EC:2.7.1.106	GO:0008960	(2R)-3-phospho-glyceroyl phosphate + alpha-D-glucose 1-phosphate = (2R)-3-phosphoglycerate + alpha-D-glucose 1,6-bisphosphate + H(+).	phosphatidylglycerol-membrane-oligosaccharide glycerophosphotransferase activity	0.97666806	EC
GO:0106343	GO:0036238	glutarate dioxygenase activity	gallate dioxygenase activity	0.987209857	GO
EC:1.1.1.284	GO:0051903	(1) NADP(+) + S-(hydroxymethyl)glutathione = H(+) + NADPH +S-formylglutathione.(2) NAD(+) + S-(hydroxymethyl)glutathione = H(+) + NADH +S-formylglutathione.	S-(hydroxymethyl)glutathione dehydrogenase [NAD(P)+] activity	0.979819	EC
EC:3.4.24.20	GO:0005960	Preferential cleavage in proteins: -Xaa-|-Lys- (in which Xaa may be Pro).	glycine cleavage complex	0.960360289	EC
EC:4.5.1.-	GO:0016848	Lyases, carbon-halide lyases, carbon-halide lyases	carbon-halide lyase activity	0.98298806	EC
EC:2.5.1.41	GO:0047295	(2E,6E,10E)-geranylgeranyl diphosphate + sn-glycerol 1-phosphate =diphosphate + sn-3-O-(geranylgeranyl)glycerol 1-phosphate.	geranylgeranylglycerol-phosphate geranylgeranyltransferase activity	0.979800403	EC
EC:2.8.1.-	GO:0016782	Transferases, transferring sulfur-containing groups, sulfurtransferases	transferase activity, transferring sulphur-containing groups	0.992064714	EC
EC:5.4.99.2	GO:0006104	(R)-methylmalonyl-CoA = succinyl-CoA.	succinyl-CoA metabolic process	0.977823079	EC
EC:1.14.15.4	GO:0008395	a steroid + 2 H(+) + O2 + 2 reduced [adrenodoxin] = an 11beta-hydroxysteroid + H2O + 2 oxidized [adrenodoxin].	steroid hydroxylase activity	0.975595474	EC
EC:1.3.1.94	GO:0043796	di-trans,poly-cis-dolichol + NADP(+) = di-trans,cis-polyprenol + H(+) +NADPH.	glyceraldehyde dehydrogenase (NADP+) activity	0.971165061	EC
EC:3.1.4.35	GO:0035438	3',5'-cyclic GMP + H2O = GMP + H(+).	cyclic-di-GMP binding	0.978246272	EC
EC:5.3.1.17	GO:0102482	5-dehydro-4-deoxy-D-glucuronate = 3-deoxy-D-glycero-2,5-hexodiulosonate.	5-deoxy-D-glucuronate isomerase activity	0.978590429	EC
EC:3.1.12.1	GO:0008409	exonucleolytic cleavage in the 5'- to 3'-direction to yield nucleoside3'-phosphates.	5'-3' exonuclease activity	0.976518512	EC
EC:2.1.2.10	GO:0046653	(6S)-5,6,7,8-tetrahydrofolate + N(6)-[(R)-S(8)-aminomethyldihydrolipoyl]-L-lysyl-[protein] = (6R)-5,10-methylene-5,6,7,8-tetrahydrofolate + N(6)-[(R)-dihydrolipoyl]-L-lysyl-[protein] + NH4(+).	tetrahydrofolate metabolic process	0.976204515	EC
EC:2.5.1.15	GO:0102041	(7,8-dihydropterin-6-yl)methyl diphosphate + 4-aminobenzoate = 7,8-dihydropteroate + diphosphate.	7,8-dihydropterin-6-yl-methyl-4-(beta-D-ribofuranosyl)aminobenzene 5'-phosphate synthase	0.978624582	EC
EC:2.1.1.207	GO:0030697	(1) cytidine(34) in tRNA + S-adenosyl-L-methionine = 2'-O-methylcytidine(34) in tRNA + H(+) + S-adenosyl-L-homocysteine.(2) 5-carboxymethylaminomethyluridine(34) in tRNA(Leu) + S-adenosyl-L-methionine = 5-carboxymethylaminomethyl-2'-O-methyluridine(34) intRNA(Leu) + H(+) + S-adenosyl-L-homocysteine.	tRNA (uracil(54)-C5)-methyltransferase activity, S-adenosyl methionine-dependent	0.970607758	EC
EC:2.3.1.109	GO:0102525	L-arginine + succinyl-CoA = CoA + H(+) + N(2)-succinyl-L-arginine.	2-oxoglutarate, L-arginine oxygenase (succinate-forming) activity	0.975594819	EC
EC:3.4.22.44	GO:0019082	Hydrolyzes glutaminyl bonds, and activity is further restricted bypreferences for the amino acids in P6 - P1' that vary with the species ofpotyvirus, e.g. Glu-Xaa-Xaa-Tyr-Xaa-Gln-|-(Ser or Gly) for the enzymefrom tobacco etch virus. The natural substrate is the viral polyprotein,but other proteins and oligopeptides containing the appropriate consensussequence are also cleaved.	viral protein processing	0.948928654	EC
GO:0140803	GO:1990404	NAD+- protein-cysteine ADP-ribosyltransferase activity	NAD+-protein ADP-ribosyltransferase activity	0.99468118	GO
EC:3.2.1.78	GO:0097502	Random hydrolysis of (1->4)-beta-D-mannosidic linkages in mannans,galactomannans and glucomannans.	mannosylation	0.969430089	EC
EC:3.5.1.52	GO:0000224	Hydrolysis of an N(4)-(acetyl-beta-D-glucosaminyl)asparagine residue inwhich the glucosamine residue may be further glycosylated, to yield a(substituted) N-acetyl-beta-D-glucosaminylamine and a peptide containingan aspartate residue.	peptide-N4-(N-acetyl-beta-glucosaminyl)asparagine amidase activity	0.976047575	EC
EC:2.7.11.16	GO:0045031	[G-protein-coupled receptor] + ATP = [G-protein-coupled receptor]-phosphate + ADP + H(+).	G protein-coupled ATP receptor activity	0.986673892	EC
EC:3.2.1.37	GO:0061634	Hydrolysis of (1->4)-beta-D-xylans, to remove successive D-xyloseresidues from the non-reducing termini.	alpha-D-xyloside xylohydrolase	0.96971637	EC
EC:3.4.24.71	GO:0034959	Hydrolysis of the 21-Trp-|-Val-22 bond in big endothelin to formendothelin 1.	endothelin maturation	0.966726661	EC
EC:4.1.1.110	GO:0006796	(R)-3,5-bisphosphomevalonate + H(+) = CO2 + isopentenyl phosphate +phosphate.	phosphate-containing compound metabolic process	0.968651831	EC
GO:0120230	GO:0009009	recombinase activator activity	site-specific recombinase activity	0.983574152	GO
GO:0140999	GO:0080182	histone H3K4 trimethyltransferase activity	histone H3-K4 trimethylation	0.992946565	GO
EC:6.1.1.-	GO:0016875	Ligases, forming carbon-oxygen bonds, ligases forming aminoacyl-tRNA and related compounds	ligase activity, forming carbon-oxygen bonds	0.987149894	EC
EC:1.13.11.72	GO:0019634	2-hydroxyethylphosphonate + O2 = formate + H(+) +hydroxymethylphosphonate.	organic phosphonate metabolic process	0.967312038	EC
EC:3.1.1.73	GO:0030247	feruloyl-polysaccharide + H2O = ferulate + polysaccharide.	polysaccharide binding	0.970552266	EC
EC:2.3.1.89	GO:0009329	(S)-2,3,4,5-tetrahydrodipicolinate + acetyl-CoA + H2O = CoA + L-2-acetamido-6-oxoheptanedioate.	acetate CoA-transferase complex	0.97405982	EC
EC:2.3.1.5	GO:1905502	acetyl-CoA + an arylamine = an N-acetylarylamine + CoA.	acetyl-CoA binding	0.974838436	EC
EC:3.2.1.4	GO:0033946	Endohydrolysis of (1->4)-beta-D-glucosidic linkages in cellulose,lichenin and cereal beta-D-glucans.	xyloglucan-specific endo-beta-1,4-glucanase activity	0.966826379	EC
EC:2.6.1.1	GO:0004069	2-oxoglutarate + L-aspartate = L-glutamate + oxaloacetate.	L-aspartate:2-oxoglutarate aminotransferase activity	0.98159349	EC
GO:0106423	GO:0004835	tubulin-tyrosine carboxypeptidase	tubulin-tyrosine ligase activity	0.979741037	GO
EC:1.14.14.41	GO:0003958	(1) (1E,2S)-2-methylbutanal oxime + O2 + reduced [NADPH--hemoproteinreductase] = 2-hydroxy-2-methylbutanenitrile + H(+) + 2 H2O + oxidized[NADPH--hemoprotein reductase].(2) (E)-2-methylpropanal oxime + O2 + reduced [NADPH--hemoproteinreductase] = 2-hydroxy-2-methylpropanenitrile + H(+) + 2 H2O + oxidized[NADPH--hemoprotein reductase].	NADPH-hemoprotein reductase activity	0.979406953	EC
GO:0106290	GO:0018858	trans-cinnamate-CoA ligase activity	benzoate-CoA ligase activity	0.980341911	GO
EC:4.4.1.13	GO:0098822	an S-substituted L-cysteine + H2O = a thiol + NH4(+) + pyruvate.	peptidyl-cysteine modification to L-cysteine persulfide	0.977053523	EC
EC:1.4.3.4	GO:0052595	a secondary aliphatic amine + H2O + O2 = a primary amine + an aldehyde +H2O2.	aliphatic amine oxidase activity	0.96688664	EC
EC:2.7.1.134	GO:0033517	1D-myo-inositol 3,4,5,6-tetrakisphosphate + ATP = 1D-myo-inositol1,3,4,5,6-pentakisphosphate + ADP + H(+).	myo-inositol hexakisphosphate metabolic process	0.980903625	EC
GO:0062243	GO:0036338	double membrane vesicle viral factory outer membrane	viral membrane	0.981038392	GO
EC:2.3.1.158	GO:0046027	a 1,2-diacyl-sn-glycerol + a glycerophospholipid =a monoacylglycerophospholipid + a triacyl-sn-glycerol.	phospholipid:diacylglycerol acyltransferase activity	0.978851855	EC
EC:2.7.7.75	GO:0061605	ATP + H(+) + molybdopterin = adenylyl-molybdopterin + diphosphate.	molybdopterin-synthase adenylyltransferase activity	0.976254165	EC
EC:1.2.-.-	GO:0016903	Oxidoreductases, acting on the aldehyde or oxo group of donors	oxidoreductase activity, acting on the aldehyde or oxo group of donors	0.995933354	EC
EC:1.1.1.270	GO:0047022	a 3beta-hydroxysteroid + NADP(+) = a 3-oxosteroid + H(+) + NADPH.	7-beta-hydroxysteroid dehydrogenase (NADP+) activity	0.977477849	EC
EC:1.7.1.-	GO:0046857	Oxidoreductases, acting on other nitrogenous compounds as donors, with NAD(+) or NADP(+) as acceptor	oxidoreductase activity, acting on other nitrogenous compounds as donors, with NAD or NADP as acceptor	0.996248722	EC
EC:2.6.1.100	GO:0047310	2-deoxy-L-scyllo-inosose + L-glutamine = 2-deoxy-scyllo-inosamine +2-oxoglutaramate.	glutamine-scyllo-inositol transaminase activity	0.973093569	EC
EC:1.13.11.53	GO:0018648	1,2-dihydroxy-5-(methylsulfanyl)pent-1-en-3-one + O2 =3-(methylsulfanyl)propanoate + CO + formate + 2 H(+).	methanesulfonate monooxygenase activity	0.968828321	EC
EC:2.6.1.45	GO:0019265	glyoxylate + L-serine = 3-hydroxypyruvate + glycine.	glycine biosynthetic process, by transamination of glyoxylate	0.974636853	EC
EC:1.14.18.-	GO:0016716	Oxidoreductases, acting on paired donors, with incorporation or reduction of molecular oxygen. The oxygen incorporated need not be derived from O2, with another compound as one donor, and incorporation of one atom of oxygen	oxidoreductase activity, acting on paired donors, with incorporation or reduction of molecular oxygen, another compound as one donor, and incorporation of one atom of oxygen	0.993863881	EC
EC:1.3.3.3	GO:0046501	coproporphyrinogen III + 2 H(+) + O2 = 2 CO2 + 2 H2O + protoporphyrinogenIX.	protoporphyrinogen IX metabolic process	0.978484273	EC
EC:6.3.5.2	GO:0003922	ATP + H2O + L-glutamine + XMP = AMP + diphosphate + GMP + 2 H(+) +L-glutamate.	GMP synthase (glutamine-hydrolyzing) activity	0.973562002	EC
EC:2.4.1.135	GO:0008499	3-O-(beta-D-galactosyl-(1->3)-beta-D-galactosyl-(1->4)-beta-D-xylosyl)-L-seryl-[protein] + UDP-alpha-D-glucuronate = 3-O-(beta-D-GlcA-(1->3)-beta-D-Gal-(1->3)-beta-D-Gal-(1->4)-beta-D-Xyl)-L-seryl-[protein] + H(+) +UDP.	UDP-galactose:beta-N-acetylglucosamine beta-1,3-galactosyltransferase activity	0.977187276	EC
EC:3.4.16.6	GO:0034618	Preferential release of a C-terminal arginine or lysine residue.	arginine binding	0.95746249	EC
GO:0140683	GO:0032454	histone H3K9me/H3K9me2 demethylase activity	histone H3K9 demethylase activity	0.996935666	GO
EC:3.1.3.94	GO:0005534	alpha-D-galactose 1-phosphate + H2O = D-galactose + phosphate.	galactose binding	0.971662641	EC
GO:0062193	GO:0102561	D-ribose pyranase activity	D-ribose 2,5-bisphosphate 2-phosphohydrolase activity	0.980717242	GO
EC:1.2.1.4	GO:0033721	an aldehyde + H2O + NADP(+) = a carboxylate + 2 H(+) + NADPH.	aldehyde dehydrogenase (NADP+) activity	0.978670299	EC
EC:2.4.1.146	GO:0047223	(1) 3-O-{beta-D-galactosyl-(1->3)-[N-acetyl-beta-D-glucosaminyl-(1->6)]-N-acetyl-alpha-D-galactosaminyl}-L-seryl-[protein] + UDP-N-acetyl-alpha-D-glucosamine = 3-O-{beta-D-GlcNAc-(1->3)-beta-D-Gal-(1->3)-[beta-D-GlcNAc-(1->6)]-alpha-D-GalNAc}-L-seryl-[protein] + H(+) + UDP.(2) 3-O-{beta-D-galactosyl-(1->3)-[N-acetyl-beta-D-glucosaminyl-(1->6)]-N-acetyl-alpha-D-galactosaminyl}-L-threonyl-[protein]…	beta-1,3-galactosyl-O-glycosyl-glycoprotein beta-1,3-N-acetylglucosaminyltransferase activity	0.97725141	EC
EC:2.4.1.131	GO:0102704	alpha-D-Man-(1->3)-[alpha-D-Man-(1->6)]-beta-D-Man-(1->4)-beta-D-GlcNAc-(1->4)-alpha-D-GlcNAc-diphosphodolichol + 2 GDP-alpha-D-mannose = alpha-D-Man-(1->2)-alpha-D-Man-(1->2)-alpha-D-Man-(1->3)-[alpha-D-Man-(1->6)]-beta-D-Man-(1->4)-beta-D-GlcNAc-(1->4)-alpha-D-GlcNAc-diphosphodolichol +2 GDP + 2 H(+).	GDP-Man:Man2GlcNAc2-PP-dolichol alpha-1,6-mannosyltransferase activity	0.97521925	EC
GO:0140740	GO:0047631	ADP-riboxanase activity	ADP-ribose diphosphatase activity	0.988333821	GO
EC:3.7.1.8	GO:0018774	2,6-dioxo-6-phenylhexa-3-enoate + H2O = 2-oxopent-4-enoate + benzoate +H(+).	2,6-dioxo-6-phenylhexa-3-enoate hydrolase activity	0.975576639	EC
EC:1.14.15.28	GO:0036199	cholest-4-en-3-one + 5 H(+) + 3 O2 + 6 reduced [2Fe-2S]-[ferredoxin] =(25R)-3-oxocholest-4-en-26-oate + 4 H2O + 6 oxidized [2Fe-2S]-[ferredoxin].	cholest-4-en-3-one 26-monooxygenase activity	0.975499034	EC
EC:2.4.2.57	GO:0098848	(1) AMP + phosphate = adenine + alpha-D-ribose 1,5-bisphosphate.(2) CMP + phosphate = alpha-D-ribose 1,5-bisphosphate + cytosine.(3) phosphate + UMP = alpha-D-ribose 1,5-bisphosphate + uracil.	alpha-D-ribose 1-methylphosphonate 5-phosphate C-P-lyase activity	0.97457099	EC
GO:0106272	GO:0051686	protein localization to ERGIC	establishment of ER localization	0.968350351	GO
EC:3.8.1.3	GO:0018785	a haloacetate + H2O = a halide anion + glycolate + H(+).	haloacetate dehalogenase activity	0.968861699	EC
EC:3.1.4.46	GO:0061610	a sn-glycero-3-phosphodiester + H2O = an alcohol + H(+) + sn-glycerol3-phosphate.	glycerol to glycerone phosphate metabolic process	0.969826221	EC
GO:0106425	GO:1990055	3,4-dihydroxyphenylacetaldehyde synthase activity	phenylacetaldehyde synthase activity	0.986486495	GO
EC:7.6.2.-	GO:0015616	Translocases, catalysing the translocation of other compounds, linked to the hydrolysis of a nucleoside triphosphate	DNA translocase activity	0.97270751	EC
EC:1.14.14.154	GO:0072555	a 14alpha-methyl steroid + 3 O2 + 3 reduced [NADPH--hemoproteinreductase] = a Delta(14) steroid + formate + 4 H(+) + 4 H2O + 3 oxidized[NADPH--hemoprotein reductase].	17-beta-ketosteroid reductase (NADPH) activity	0.976016104	EC
EC:2.1.1.132	GO:0046025	precorrin-6B + 2 S-adenosyl-L-methionine = CO2 + 3 H(+) + precorrin-8X +2 S-adenosyl-L-homocysteine.	precorrin-6Y C5,15-methyltransferase (decarboxylating) activity	0.970970154	EC
EC:1.1.1.86	GO:0102742	(1) (2R)-2,3-dihydroxy-3-methylbutanoate + NADP(+) = (2S)-2-acetolactate+ H(+) + NADPH.(2) (2R,3R)-2,3-dihydroxy-3-methylpentanoate + NADP(+) = (S)-2-ethyl-2-hydroxy-3-oxobutanoate + H(+) + NADPH.	R(+)-3,4-dihydroxyphenyllactate:NADP+ oxidoreductase activity	0.973066568	EC
EC:1.11.1.7	GO:0016682	2 a phenolic donor + H2O2 = 2 a phenolic radical donor + 2 H2O.	oxidoreductase activity, acting on diphenols and related substances as donors, oxygen as acceptor	0.975514352	EC
EC:1.1.1.132	GO:0008727	GDP-alpha-D-mannose + H2O + 2 NAD(+) = GDP-alpha-D-mannuronate + 3 H(+) +2 NADH.	GDP-mannose mannosyl hydrolase activity	0.977185309	EC
EC:7.6.2.2	GO:0006757	ATP + H2O + xenobioticSide 1 = ADP + phosphate + xenobioticSide 2.	ATP generation from ADP	0.977296233	EC
EC:1.7.5.-	GO:0016661	Oxidoreductases, acting on other nitrogenous compounds as donors, with a quinone or similar compound as acceptor	oxidoreductase activity, acting on other nitrogenous compounds as donors	0.990458012	EC
EC:6.3.4.11	GO:0043758	apo-[3-methylcrotonoyl-CoA:carbon-dioxide ligase (ADP-forming)] + ATP +biotin = AMP + diphosphate + H(+) + holo-[3-methylcrotonoyl-CoA:carbon-dioxide ligase (ADP-forming)].	acetate-CoA ligase (ADP-forming) activity	0.971806228	EC
EC:2.3.2.16	GO:0051991	beta-D-GlcNAc-(1->4)-Mur2Ac(oyl-L-Ala-D-isoglutaminyl-L-Lys-D-Ala-D-Ala)-di-trans,octa-cis-undecaprenyl diphosphate + glycyl-tRNA(Gly) = beta-D-GlcNAc-(1->4)-Mur2Ac(oyl-L-Ala-D-isoglutaminyl-L-Lys-(N(6)-Gly)-D-Ala-D-Ala)-di-trans,octa-cis-undecaprenyl diphosphate + H(+) + tRNA(Gly).	UDP-N-acetyl-D-glucosamine:N-acetylmuramoyl-L-alanyl-D-glutamyl-meso-2,6-diaminopimelyl-D-alanyl-D-alanine-diphosphoundecaprenol 4-beta-N-acetylglucosaminlytransferase activity	0.973806381	EC
EC:2.1.1.8	GO:0051381	histamine + S-adenosyl-L-methionine = H(+) + N(tau)-methylhistamine +S-adenosyl-L-homocysteine.	histamine binding	0.969549894	EC
EC:1.17.7.4	GO:0043797	(1) H2O + isopentenyl diphosphate + 2 oxidized [2Fe-2S]-[ferredoxin] =(2E)-4-hydroxy-3-methylbut-2-enyl diphosphate + 2 H(+) + 2 reduced [2Fe-2S]-[ferredoxin].(2) dimethylallyl diphosphate + H2O + 2 oxidized [2Fe-2S]-[ferredoxin] =(2E)-4-hydroxy-3-methylbut-2-enyl diphosphate + 2 H(+) + 2 reduced [2Fe-2S]-[ferredoxin].	glyceraldehyde-3-phosphate dehydrogenase (ferredoxin) activity	0.975284457	EC
EC:1.13.11.54	GO:0018648	1,2-dihydroxy-5-(methylsulfanyl)pent-1-en-3-one + O2 = 4-methylsulfanyl-2-oxobutanoate + formate + 2 H(+).	methanesulfonate monooxygenase activity	0.970025718	EC
EC:3.4.11.9	GO:1901973	Release of any N-terminal amino acid, including proline, that is linkedto proline, even from a dipeptide or tripeptide.	proline binding	0.962551892	EC
EC:3.4.21.89	GO:0043244	Cleavage of hydrophobic, N-terminal signal or leader sequences fromsecreted and periplasmic proteins.	regulation of protein-containing complex disassembly	0.957860589	EC
EC:5.4.2.11	GO:0050192	(2R)-2-phosphoglycerate = (2R)-3-phosphoglycerate.	phosphoglycerate phosphatase activity	0.976230323	EC
EC:2.7.1.76	GO:0006757	2'-deoxyadenosine + ATP = ADP + dAMP + H(+).	ATP generation from ADP	0.980020404	EC
EC:1.1.1.374	GO:0051991	NAD(+) + UDP-N-acetyl-alpha-D-glucosamine = H(+) + NADH + UDP-2-acetamido-3-dehydro-2-deoxy-alpha-D-glucopyranose.	UDP-N-acetyl-D-glucosamine:N-acetylmuramoyl-L-alanyl-D-glutamyl-meso-2,6-diaminopimelyl-D-alanyl-D-alanine-diphosphoundecaprenol 4-beta-N-acetylglucosaminlytransferase activity	0.981567204	EC
EC:1.3.99.27	GO:0047827	A + rhodopin = (3E)-3,4-didehydrorhodopin + AH2.	D-lysopine dehydrogenase activity	0.96040833	EC
GO:0140977	GO:1990748	cellular detoxification of acetone	cellular detoxification	0.978408217	GO
EC:6.3.2.29	GO:0008797	[L-4-(L-arginin-2-N-yl)aspartate](n) + ATP + L-aspartate = [L-4-(L-arginin-2-N-yl)aspartate](n)-L-aspartate + ADP + H(+) + phosphate.	aspartate ammonia-lyase activity	0.971723735	EC
EC:2.6.99.2	GO:0030170	1-deoxy-D-xylulose 5-phosphate + 3-amino-2-oxopropyl phosphate = H(+) +2 H2O + phosphate + pyridoxine 5'-phosphate.	pyridoxal phosphate binding	0.976992667	EC
EC:1.12.1.2	GO:0070404	H2 + NAD(+) = H(+) + NADH.	NADH binding	0.981028855	EC
GO:0062154	GO:0003876	N6-methyl-AMP deaminase activity	AMP deaminase activity	0.98767966	GO
EC:3.1.1.53	GO:0006054	(1) H2O + N-acetyl-9-O-acetylneuraminate = acetate + H(+) +N-acetylneuraminate.(2) H2O + N-acetyl-4-O-acetylneuraminate = acetate + H(+) +N-acetylneuraminate.	N-acetylneuraminate metabolic process	0.972332478	EC
EC:3.3.2.-	GO:0016801	Hydrolases, acting on ether bonds, ether hydrolases	hydrolase activity, acting on ether bonds	0.993889511	EC
EC:1.17.1.4	GO:0046110	H2O + NAD(+) + xanthine = H(+) + NADH + urate.	xanthine metabolic process	0.971860349	EC
EC:6.3.-.-	GO:0016879	Ligases, forming carbon-nitrogen bonds	ligase activity, forming carbon-nitrogen bonds	0.994870245	EC
EC:3.1.1.94	GO:0102975	(1) (2S,3S)-versiconal hemiacetal acetate + H2O = (2S-3S)-versiconalhemiacetal + acetate + H(+).(2) (3S)-versiconol acetate + H2O = (S)-versiconol + acetate + H(+).	versiconal hemiacetal acetate reductase activity	0.969659507	EC
EC:3.4.23.34	GO:0016465	Similar to cathepsin D, but slightly broader specificity.	chaperonin ATPase complex	0.958153188	EC
EC:5.4.99.16	GO:0047471	D-maltose = alpha,alpha-trehalose.	maltose alpha-D-glucosyltransferase activity	0.977673173	EC
EC:1.11.1.15	GO:0016684	Oxidoreductases, acting on a peroxide as acceptor, peroxidases	oxidoreductase activity, acting on peroxide as acceptor	0.993229568	EC
EC:2.7.1.108	GO:0102486	CTP + di-trans,poly-cis-dolichol = a dolichyl phosphate + CDP + H(+).	dCTP phosphohydrolase activity	0.972767115	EC
EC:2.3.1.31	GO:0004414	acetyl-CoA + L-homoserine = CoA + O-acetyl-L-homoserine.	homoserine O-acetyltransferase activity	0.973395407	EC
EC:3.1.4.39	GO:0047409	1-O-alkyl-sn-glycero-3-phosphoethanolamine + H2O = 1-O-alkyl-sn-glycero-3-phosphate + ethanolamine + H(+).	alkenylglycerophosphoethanolamine hydrolase activity	0.974540651	EC
EC:2.5.1.85	GO:0052924	(2E,6E,10E)-geranylgeranyl diphosphate + 5 isopentenyl diphosphate = all-trans-nonaprenyl diphosphate + 5 diphosphate.	all-trans-nonaprenyl-diphosphate synthase (geranylgeranyl-diphosphate specific) activity	0.982872128	EC
EC:1.8.7.2	GO:0103012	[thioredoxin]-disulfide + 2 H(+) + 2 reduced [2Fe-2S]-[ferredoxin] =[thioredoxin]-dithiol + 2 oxidized [2Fe-2S]-[ferredoxin].	ferredoxin-thioredoxin reductase activity	0.983380139	EC
EC:2.7.8.2	GO:0006653	a 1,2-diacyl-sn-glycerol + CDP-choline = a 1,2-diacyl-sn-glycero-3-phosphocholine + CMP + H(+).	1,2-diacyl-sn-glycero-3-phosphocholine metabolic process	0.978466392	EC
EC:5.3.4.-	GO:0016864	Isomerases, intramolecular oxidoreductases, transposing S-S bonds	intramolecular oxidoreductase activity, transposing S-S bonds	0.985069513	EC
EC:2.1.1.223	GO:0051075	adenosine(37) in tRNA1(Val) + S-adenosyl-L-methionine = H(+) + N(6)-methyladenosine(37) in tRNA1(Val) + S-adenosyl-L-homocysteine.	S-adenosylmethionine:tRNA ribosyltransferase-isomerase activity	0.974803805	EC
EC:2.2.1.5	GO:0006103	2-oxoglutarate + glyoxylate + H(+) = 2-hydroxy-3-oxoadipate + CO2.	2-oxoglutarate metabolic process	0.977634966	EC
EC:3.1.21.1	GO:0016893	Endonucleolytic cleavage to 5'-phosphodinucleotide and5'-phosphooligonucleotide end-products.	endonuclease activity, active with either ribo- or deoxyribonucleic acids and producing 5'-phosphomonoesters	0.977712989	EC
GO:0160039	GO:0022850	serotonin-gated chloride channel activity	serotonin-gated monoatomic cation channel activity	0.990607262	GO
EC:1.5.3.18	GO:0004755	H2O + L-saccharopine + O2 = (S)-2-amino-6-oxohexanoate + H2O2 +L-glutamate.	saccharopine dehydrogenase (NADP+, L-glutamate-forming) activity	0.972426951	EC
EC:3.1.1.98	GO:0017147	[Wnt protein]-O-(9Z)-hexadecenoyl-L-serine + H2O = (9Z)-hexadecenoate +[Wnt protein]-L-serine + H(+).	Wnt-protein binding	0.972394824	EC
EC:3.1.3.1	GO:0016773	a phosphate monoester + H2O = an alcohol + phosphate.	phosphotransferase activity, alcohol group as acceptor	0.971692026	EC
EC:2.7.3.3	GO:0018109	ATP + L-arginine = ADP + H(+) + N(omega)-phospho-L-arginine.	peptidyl-arginine phosphorylation	0.974398553	EC
EC:1.2.7.11	GO:0016713	a 2-oxocarboxylate + CoA + 2 oxidized [2Fe-2S]-[ferredoxin] = an acyl-CoA+ CO2 + H(+) + 2 reduced [2Fe-2S]-[ferredoxin].	oxidoreductase activity, acting on paired donors, with incorporation or reduction of molecular oxygen, reduced iron-sulfur protein as one donor, and incorporation of one atom of oxygen	0.973796964	EC
EC:4.2.1.49	GO:0050480	4-imidazolone-5-propanoate = H2O + trans-urocanate.	imidazolonepropionase activity	0.967079222	EC
EC:5.3.1.25	GO:0042354	L-fucose = L-fuculose.	L-fucose metabolic process	0.982850909	EC
EC:2.6.1.44	GO:0019265	glyoxylate + L-alanine = glycine + pyruvate.	glycine biosynthetic process, by transamination of glyoxylate	0.976234555	EC
EC:4.1.2.4	GO:0102561	2-deoxy-D-ribose 5-phosphate = acetaldehyde + D-glyceraldehyde3-phosphate.	D-ribose 2,5-bisphosphate 2-phosphohydrolase activity	0.972138703	EC
GO:0106244	GO:0009905	eupatolide synthase activity	ent-copalyl diphosphate synthase activity	0.969897747	GO
GO:0141017	GO:0060154	effector-mediated induction of cell cycle reactivation in host	cellular process regulating host cell cycle in response to virus	0.968285739	GO
EC:1.1.1.193	GO:0008703	5-amino-6-(5-phospho-D-ribitylamino)uracil + NADP(+) = 5-amino-6-(5-phospho-D-ribosylamino)uracil + H(+) + NADPH.	5-amino-6-(5-phosphoribosylamino)uracil reductase activity	0.97723949	EC
EC:4.1.1.21	GO:0004638	5-amino-1-(5-phospho-D-ribosyl)imidazole-4-carboxylate + H(+) = 5-amino-1-(5-phospho-beta-D-ribosyl)imidazole + CO2.	phosphoribosylaminoimidazole carboxylase activity	0.972400606	EC
EC:5.1.3.1	GO:0052863	D-ribulose 5-phosphate = D-xylulose 5-phosphate.	1-deoxy-D-xylulose 5-phosphate metabolic process	0.975849628	EC
EC:2.5.1.19	GO:0003866	3-phosphoshikimate + phosphoenolpyruvate = 5-O-(1-carboxyvinyl)-3-phosphoshikimate + phosphate.	3-phosphoshikimate 1-carboxyvinyltransferase activity	0.974806964	EC
EC:2.4.1.145	GO:0000224	N(4)-{beta-D-GlcNAc-(1->2)-alpha-D-Man-(1->3)-[beta-D-GlcNAc-(1->2)-alpha-D-Man-(1->6)]-beta-D-Man-(1->4)-beta-D-GlcNAc-(1->4)-beta-D-GlcNAc}-L-asparaginyl-[protein] + UDP-N-acetyl-alpha-D-glucosamine = H(+)+ N(4)-{beta-D-GlcNAc-(1->2)-[beta-D-GlcNAc-(1->4)]-alpha-D-Man-(1->3)-[beta-D-GlcNAc-(1->2)-alpha-D-Man-(1->6)]-beta-D-Man-(1->4)-beta-D-GlcNAc-(1->4)-beta-D-GlcNAc}-L-asparaginyl-[protein] +…	peptide-N4-(N-acetyl-beta-glucosaminyl)asparagine amidase activity	0.976413131	EC
GO:0106263	GO:0047184	1-acylglycerophosphoserine O-acyltransferase activity	1-acylglycerophosphocholine O-acyltransferase activity	0.994626999	GO
EC:1.14.18.1	GO:0006570	(1) L-tyrosine + O2 = H2O + L-dopaquinone.(2) 2 L-dopa + O2 = 2 H2O + 2 L-dopaquinone.	tyrosine metabolic process	0.965289235	EC
GO:0120243	GO:0050540	2-iminopropanoate deaminase activity	2-aminomuconate deaminase activity	0.98486793	GO
EC:4.2.1.140	GO:0034192	(1) D-gluconate = 2-dehydro-3-deoxy-D-gluconate + H2O.(2) D-galactonate = 2-dehydro-3-deoxy-D-galactonate + H2O.	D-galactonate metabolic process	0.976133823	EC
EC:4.1.1.11	GO:0070335	H(+) + L-aspartate = beta-alanine + CO2.	aspartate binding	0.973064363	EC
EC:3.4.22.36	GO:0061574	Strict requirement for an Asp residue at position P1 and has a preferredcleavage sequence of Tyr-Val-Ala-Asp-|-.	ASAP complex	0.953811288	EC
EC:1.14.17.-	GO:0016715	Oxidoreductases, acting on paired donors, with incorporation or reduction of molecular oxygen. The oxygen incorporated need not be derived from O2, with reduced ascorbate as one donor, and incorporation of one atom of oxygen	oxidoreductase activity, acting on paired donors, with incorporation or reduction of molecular oxygen, reduced ascorbate as one donor, and incorporation of one atom of oxygen	0.994480014	EC
EC:5.3.1.26	GO:0008674	aldehydo-D-galactose 6-phosphate = keto-D-tagatose 6-phosphate.	2-dehydro-3-deoxy-6-phosphogalactonate aldolase activity	0.972723663	EC
EC:2.5.1.72	GO:0071543	dihydroxyacetone phosphate + iminosuccinate = H(+) + 2 H2O + phosphate +quinolinate.	diphosphoinositol polyphosphate metabolic process	0.964599669	EC
EC:1.5.1.42	GO:0052874	FMNH2 + NAD(+) = FMN + 2 H(+) + NADH.	FMN reductase (NADH) activity	0.980001509	EC
EC:1.4.3.2	GO:0001716	an L-alpha-amino acid + H2O + O2 = a 2-oxocarboxylate + H2O2 + NH4(+).	L-amino-acid oxidase activity	0.970213115	EC
EC:2.4.2.54	GO:0098848	4-hydroxybenzoate + 5-phospho-alpha-D-ribose 1-diphosphate + H(+) =4-(beta-D-ribofuranosyl)phenol 5'-phosphate + CO2 + diphosphate.	alpha-D-ribose 1-methylphosphonate 5-phosphate C-P-lyase activity	0.974652708	EC
EC:3.5.4.26	GO:0008703	2,5-diamino-6-hydroxy-4-(5-phosphoribosylamino)-pyrimidine + H(+) + H2O =5-amino-6-(5-phospho-D-ribosylamino)uracil + NH4(+).	5-amino-6-(5-phosphoribosylamino)uracil reductase activity	0.978423834	EC
EC:3.1.11.-	GO:0016796	Hydrolases, acting on ester bonds, exodeoxyribonucleases producing 5'-phosphomonoesters	exonuclease activity, active with either ribo- or deoxyribonucleic acids and producing 5'-phosphomonoesters	0.978681087	EC
GO:0140945	GO:0042800	histone H3K4 monomethyltransferase activity	histone H3K4 methyltransferase activity	0.995274365	GO
EC:2.7.1.19	GO:0006757	ATP + D-ribulose 5-phosphate = ADP + D-ribulose 1,5-bisphosphate + H(+).	ATP generation from ADP	0.978936315	EC
EC:2.7.1.182	GO:0033519	CTP + phytol = CDP + H(+) + phytyl phosphate.	phytyl diphosphate metabolic process	0.97378844	EC
EC:5.3.4.1	GO:0140096	Catalyzes the rearrangement of -S-S- bonds in proteins.	catalytic activity, acting on a protein	0.970491529	EC
GO:0140815	GO:1990404	NAD+-protein-histidine ADP-ribosyltransferase activity	NAD+-protein ADP-ribosyltransferase activity	0.993200302	GO
EC:2.7.4.10	GO:0009185	a ribonucleoside 5'-triphosphate + AMP = a ribonucleoside 5'-diphosphate+ ADP.	ribonucleoside diphosphate metabolic process	0.975594819	EC
EC:3.6.-.-	GO:0016817	Hydrolases, acting on acid anhydrides	hydrolase activity, acting on acid anhydrides	0.993759096	EC
EC:2.4.2.26	GO:0035252	L-seryl-[protein] + UDP-alpha-D-xylose = 3-O-(beta-D-xylosyl)-L-seryl-[protein] + H(+) + UDP.	UDP-xylosyltransferase activity	0.974397302	EC
EC:5.4.99.9	GO:0035250	UDP-alpha-D-galactose = UDP-alpha-D-galactofuranose.	UDP-galactosyltransferase activity	0.983909965	EC
GO:0106386	GO:0102443	(3R)-hydroxyacyl-CoA dehydrogenase (NAD+) activity	L-2-hydroxycarboxylate dehydrogenase (NAD+) activity	0.988504946	GO
EC:1.8.4.11	GO:0033744	(1) [thioredoxin]-disulfide + H2O + L-methionyl-[protein] =[thioredoxin]-dithiol + L-methionyl-(S)-S-oxide-[protein].(2) [thioredoxin]-disulfide + H2O + L-methionine = [thioredoxin]-dithiol+ L-methionine (S)-S-oxide.	L-methionine:thioredoxin-disulfide S-oxidoreductase activity	0.980971336	EC
EC:3.4.17.21	GO:1904492	Release of an unsubstituted, C-terminal glutamyl residue, typically fromAc-Asp-Glu or folylpoly-gamma-glutamates.	Ac-Asp-Glu binding	0.959508836	EC
EC:2.3.2.26	GO:0031371	S-ubiquitinyl-[E2 ubiquitin-conjugating enzyme]-L-cysteine + [acceptorprotein]-L-lysine = [E2 ubiquitin-conjugating enzyme]-L-cysteine + N(6)-ubiquitinyl-[acceptor protein]-L-lysine.	ubiquitin conjugating enzyme complex	0.975192547	EC
EC:2.5.1.43	GO:1904047	3 S-adenosyl-L-methionine = 3 H(+) + nicotianamine + 3 S-methyl-5'-thioadenosine.	S-adenosyl-L-methionine binding	0.981559098	EC
EC:6.3.4.4	GO:0045181	GTP + IMP + L-aspartate = GDP + 2 H(+) + N(6)-(1,2-dicarboxyethyl)-AMP +phosphate.	glutamate synthase activity, NAD(P)H as acceptor	0.971086621	EC
EC:3.4.24.41	GO:0043559	Cleavage of 5-His-|-Leu-6, 10-His-|-Leu-11, 14-Ala-|-Leu-15,16-Tyr-|-Leu-17 and 23-Gly-|-Phe-24 of insulin B chain. Identical to thecleavage of insulin B chain by atrolysin C. Also cleaves Xaa-|-Ser bondsin glucagon.	insulin binding	0.963259637	EC
EC:2.4.1.16	GO:0051991	[(1->4)-N-acetyl-beta-D-glucosaminyl](n) + UDP-N-acetyl-alpha-D-glucosamine = [(1->4)-N-acetyl-beta-D-glucosaminyl](n+1) + H(+) + UDP.	UDP-N-acetyl-D-glucosamine:N-acetylmuramoyl-L-alanyl-D-glutamyl-meso-2,6-diaminopimelyl-D-alanyl-D-alanine-diphosphoundecaprenol 4-beta-N-acetylglucosaminlytransferase activity	0.986595094	EC
EC:3.6.1.6	GO:0009185	a ribonucleoside 5'-diphosphate + H2O = a ribonucleoside 5'-phosphate +H(+) + phosphate.	ribonucleoside diphosphate metabolic process	0.97349143	EC
EC:2.7.7.60	GO:0050518	2-C-methyl-D-erythritol 4-phosphate + CTP + H(+) = 4-CDP-2-C-methyl-D-erythritol + diphosphate.	2-C-methyl-D-erythritol 4-phosphate cytidylyltransferase activity	0.979529679	EC
EC:1.8.98.-	GO:0016667	Oxidoreductases, acting on a sulfur group of donors, with other, known, acceptors	oxidoreductase activity, acting on a sulfur group of donors	0.99160409	EC
EC:3.4.14.11	GO:0018188	Hydrolyzes Xaa-Pro-|- bonds to release unblocked, N-terminal dipeptidesfrom substrates including Ala-Pro-|-p-nitroanilide and (sequentially)Tyr-Pro-|-Phe-Pro-|-Gly-Pro-|-Ile.	peptidyl-proline di-hydroxylation	0.958216667	EC
EC:2.1.1.61	GO:0061712	5-aminomethyl-2-thiouridine(34) in tRNA + S-adenosyl-L-methionine =5-methylaminomethyl-2-thiouridine(34) in tRNA + H(+) + S-adenosyl-L-homocysteine.	tRNA (N(6)-L-threonylcarbamoyladenosine(37)-C(2))-methylthiotransferase	0.978162706	EC
EC:2.4.1.266	GO:0070694	(2R)-3-phosphoglycerate + an NDP-alpha-D-glucose = (2R)-2-O-(alpha-D-glucopyranosyl)-3-phospho-glycerate + a ribonucleoside 5'-diphosphate +H(+).	deoxyribonucleoside 5'-monophosphate N-glycosidase activity	0.974485457	EC
EC:3.5.99.-	GO:0016810	Hydrolases, acting on carbon-nitrogen bonds, other than peptide bonds, in other compounds	hydrolase activity, acting on carbon-nitrogen (but not peptide) bonds	0.990915895	EC
EC:2.1.1.297	GO:1904047	L-glutaminyl-[peptide chain release factor] + S-adenosyl-L-methionine =H(+) + N(5)-methyl-L-glutaminyl-[peptide chain release factor] +S-adenosyl-L-homocysteine.	S-adenosyl-L-methionine binding	0.967705607	EC
EC:1.1.1.30	GO:0019152	(R)-3-hydroxybutanoate + NAD(+) = acetoacetate + H(+) + NADH.	acetoin dehydrogenase (NAD+) activity	0.975689113	EC
EC:6.1.1.1	GO:0006437	ATP + L-tyrosine + tRNA(Tyr) = AMP + diphosphate + H(+) + L-tyrosyl-tRNA(Tyr).	tyrosyl-tRNA aminoacylation	0.97318995	EC
EC:2.7.7.59	GO:0018108	[protein-PII]-L-tyrosine + UTP = [protein-PII]-uridylyl-L-tyrosine +diphosphate.	peptidyl-tyrosine phosphorylation	0.973030627	EC
EC:1.14.14.14	GO:0047045	(1) 3 O2 + 3 reduced [NADPH--hemoprotein reductase] + testosterone =17beta-estradiol + formate + 4 H(+) + 4 H2O + 3 oxidized [NADPH--hemoprotein reductase].(2) androst-4-ene-3,17-dione + 3 O2 + 3 reduced [NADPH--hemoproteinreductase] = estrone + formate + 4 H(+) + 4 H2O + 3 oxidized [NADPH--hemoprotein reductase].	testosterone 17-beta-dehydrogenase (NADP+) activity	0.97137171	EC
EC:2.7.1.130	GO:0046493	a lipid A disaccharide + ATP = a lipid IVA + ADP + H(+).	lipid A metabolic process	0.977468669	EC
EC:1.1.1.58	GO:0004589	D-altronate + NAD(+) = H(+) + keto-D-tagaturonate + NADH.	dihydroorotate dehydrogenase (NAD+) activity	0.978556633	EC
GO:0106325	GO:0047225	acetylgalactosaminyl-O-glycosyl-seryl-glycoprotein beta-1,6-N-acetylglucosaminyltransferase activity	acetylgalactosaminyl-O-glycosyl-glycoprotein beta-1,6-N-acetylglucosaminyltransferase activity	0.998430073	GO
EC:6.3.2.7	GO:0006757	ATP + L-lysine + UDP-N-acetyl-alpha-D-muramoyl-L-alanyl-D-glutamate =ADP + H(+) + phosphate + UDP-N-acetyl-alpha-D-muramoyl-L-alanyl-gamma-D-glutamyl-L-lysine.	ATP generation from ADP	0.972789526	EC
EC:1.14.19.1	GO:0009512	2 Fe(II)-[cytochrome b5] + 2 H(+) + O2 + octadecanoyl-CoA = (9Z)-octadecenoyl-CoA + 2 Fe(III)-[cytochrome b5] + 2 H2O.	cytochrome b6f complex	0.976718724	EC
EC:1.14.17.1	GO:0016656	dopamine + 2 L-ascorbate + O2 = (R)-noradrenaline + H2O + 2 monodehydro-L-ascorbate radical.	monodehydroascorbate reductase (NADH) activity	0.963077307	EC
EC:3.4.24.59	GO:0090374	Release of an N-terminal octapeptide as second stage of processing ofsome proteins imported into the mitochondrion.	oligopeptide export from mitochondrion	0.972325325	EC
GO:0106229	GO:0140069	histone glutaryltransferase activity	histone butyryltransferase activity	0.988732398	GO
EC:2.7.7.72	GO:0001680	a tRNA precursor + ATP + 2 CTP = a tRNA with a 3' CCA end +3 diphosphate.	tRNA 3'-terminal CCA addition	0.976291895	EC
EC:2.5.1.17	GO:0045251	(1) 2 ATP + 2 cob(II)alamin + reduced [electron-transfer flavoprotein] =2 adenosylcob(III)alamin + 3 H(+) + oxidized [electron-transferflavoprotein] + 2 triphosphate.(2) 2 ATP + 2 cob(II)yrinate a,c diamide + reduced [electron-transferflavoprotein] = 2 adenosylcob(III)yrinate a,c-diamide + 3 H(+) + oxidized[electron-transfer flavoprotein] + 2 triphosphate.	electron transfer flavoprotein complex	0.973668218	EC
EC:2.4.1.317	GO:0102096	5-O-beta-D-mycaminosyltylonolide + dTDP-6-deoxy-alpha-D-allose =demethyllactenocin + dTDP + H(+).	decaprenyl-N-acetyl-alpha-D-glucosaminyl-pyrophosphate:dTDP-alpha-L-rhamnose rhamnosyltransferase activity	0.967023015	EC
EC:3.2.2.n1	GO:0061694	(1) H2O + N(6)-(dimethylallyl)adenosine 5'-phosphate = D-ribose5-phosphate + N(6)-dimethylallyladenine.(2) 9-ribosyl-trans-zeatin 5'-phosphate + H2O = D-ribose 5-phosphate +trans-zeatin.	alpha-D-ribose 1-methylphosphonate 5-triphosphate synthase complex	0.971313298	EC
GO:0160107	GO:0016429	tRNA (adenine(58)-N1)-methyltransferase activity	tRNA (adenine-N1)-methyltransferase activity	0.997658253	GO
EC:3.5.4.33	GO:0000049	adenosine(34) in tRNA + H(+) + H2O = inosine(34) in tRNA + NH4(+).	tRNA binding	0.973005295	EC
EC:4.2.2.14	GO:0052862	Eliminative cleavage of (1->4)-beta-D-glucuronans to giveoligosaccharides with 4-deoxy-beta-D-gluc-4-enuronosyl groups at theirnon-reducing ends. Complete degradation of glucuronans results in theformation of tetrasaccharides.	glucan endo-1,4-beta-glucanase activity, C-3 substituted reducing group	0.963873744	EC
EC:3.5.4.31	GO:1904047	H(+) + H2O + S-methyl-5'-thioadenosine = NH4(+) + S-methyl-5'-thioinosine.	S-adenosyl-L-methionine binding	0.967986047	EC
EC:6.2.1.20	GO:0001676	a long-chain fatty acid + ATP + holo-[ACP] = a long-chain fatty acyl-[ACP] + AMP + diphosphate.	long-chain fatty acid metabolic process	0.973544955	EC
EC:2.1.1.6	GO:1904047	a catechol + S-adenosyl-L-methionine = a guaiacol + H(+) + S-adenosyl-L-homocysteine.	S-adenosyl-L-methionine binding	0.969072402	EC
GO:0140782	GO:1900772	novofumigatonin biosynthetic process	fumitremorgin B biosynthetic process	0.98028487	GO
EC:1.1.1.94	GO:0047952	(1) NAD(+) + sn-glycerol 3-phosphate = dihydroxyacetone phosphate + H(+)+ NADH.(2) NADP(+) + sn-glycerol 3-phosphate = dihydroxyacetone phosphate + H(+)+ NADPH.	glycerol-3-phosphate dehydrogenase [NAD(P)+] activity	0.981615067	EC
GO:0160138	GO:0120159	23S rRNA pseudouridine(2604) synthase activity	rRNA pseudouridine synthase activity	0.992592454	GO
EC:2.6.1.3	GO:0080100	2-oxoglutarate + L-cysteine = 2-oxo-3-sulfanylpropanoate + L-glutamate.	L-glutamine:2-oxoglutarate aminotransferase activity	0.972662687	EC
EC:3.1.11.7	GO:0016796	Hydrolases, acting on ester bonds, exodeoxyribonucleases producing 5'-phosphomonoesters	exonuclease activity, active with either ribo- or deoxyribonucleic acids and producing 5'-phosphomonoesters	0.978681087	EC
EC:3.6.1.11	GO:0042301	[phosphate](n) + H2O = [phosphate](n-1) + H(+) + phosphate.	phosphate ion binding	0.980354249	EC
GO:0141039	GO:0035004	phosphatidylinositol 3-kinase inhibitor activity	phosphatidylinositol 3-kinase activity	0.991731942	GO
EC:3.1.3.56	GO:0033518	(1) 1D-myo-inositol 1,4,5-trisphosphate + H2O = 1D-myo-inositol 1,4-bisphosphate + phosphate.(2) 1D-myo-inositol 1,3,4,5-tetrakisphosphate + H2O = 1D-myo-inositol1,3,4-trisphosphate + phosphate.	myo-inositol hexakisphosphate dephosphorylation	0.977501273	EC
EC:2.3.3.16	GO:0036412	acetyl-CoA + H2O + oxaloacetate = citrate + CoA + H(+).	acetyl-CoA:oxalate CoA-transferase	0.977076471	EC
EC:2.6.1.101	GO:0080100	3-amino-2,3-dideoxy-scyllo-inosose + L-glutamine = 2-deoxystreptamine +2-oxoglutaramate.	L-glutamine:2-oxoglutarate aminotransferase activity	0.971493423	EC
EC:4.2.1.17	GO:0080023	(1) a 4-saturated-(3S)-3-hydroxyacyl-CoA = a (3E)-enoyl-CoA + H2O.(2) a (3S)-3-hydroxyacyl-CoA = a (2E)-enoyl-CoA + H2O.	(3R)-3-hydroxyacyl-CoA dehydratase activity	0.972603798	EC
EC:4.2.1.2	GO:0004333	(S)-malate = fumarate + H2O.	fumarate hydratase activity	0.969274759	EC
EC:3.5.1.23	GO:1901567	an N-acylsphing-4-enine + H2O = a fatty acid + sphing-4-enine.	fatty acid derivative binding	0.97136265	EC
EC:2.5.-.-	GO:0016765	Transferases, transferring alkyl or aryl groups, other than methyl groups	transferase activity, transferring alkyl or aryl (other than methyl) groups	0.992756248	EC
GO:0141013	GO:1904823	purine nucleotide import into lysosome	purine nucleobase transmembrane transport	0.97154367	GO
EC:6.1.1.18	GO:0050567	ATP + L-glutamine + tRNA(Gln) = AMP + diphosphate + L-glutaminyl-tRNA(Gln).	glutaminyl-tRNA synthase (glutamine-hydrolyzing) activity	0.976394355	EC
EC:2.3.1.22	GO:0019992	a 2-acylglycerol + an acyl-CoA = a 1,2-diacylglycerol + CoA.	diacylglycerol binding	0.976797402	EC
EC:3.1.4.11	GO:0033517	a 1,2-diacyl-sn-glycero-3-phospho-(1D-myo-inositol-4,5-bisphosphate) +H2O = 1D-myo-inositol 1,4,5-trisphosphate + a 1,2-diacyl-sn-glycerol +H(+).	myo-inositol hexakisphosphate metabolic process	0.972604871	EC
EC:6.3.2.42	GO:0045181	2 ATP + 2 L-glutamate + N-acetyl-L-aspartate = 2 ADP + 2 H(+) + N-acetyl-L-aspartyl-L-glutamyl-L-glutamate + 2 phosphate.	glutamate synthase activity, NAD(P)H as acceptor	0.974864602	EC
EC:6.3.2.4	GO:0006757	ATP + 2 D-alanine = ADP + D-alanyl-D-alanine + H(+) + phosphate.	ATP generation from ADP	0.977631032	EC
EC:4.1.1.49	GO:0006757	ATP + oxaloacetate = ADP + CO2 + phosphoenolpyruvate.	ATP generation from ADP	0.976179004	EC
EC:3.2.1.157	GO:0033498	Endohydrolysis of 1,4-beta-D-linkages between D-galactose 4-sulfate and3,6-anhydro-D-galactose-2-sulfate in iota-carrageenans.	galactose catabolic process via D-galactonate	0.964977264	EC
EC:3.1.1.3	GO:0019992	a triacylglycerol + H2O = a diacylglycerol + a fatty acid + H(+).	diacylglycerol binding	0.978197753	EC
EC:1.14.19.64	GO:0003958	(S)-cheilanthifoline + O2 + reduced [NADPH--hemoprotein reductase] = (S)-stylopine + H(+) + 2 H2O + oxidized [NADPH--hemoprotein reductase].	NADPH-hemoprotein reductase activity	0.977059424	EC
EC:4.2.99.20	GO:0070204	5-enolpyruvoyl-6-hydroxy-2-succinyl-cyclohex-3-ene-1-carboxylate =(1R,6R)-6-hydroxy-2-succinyl-cyclohexa-2,4-diene-1-carboxylate +pyruvate.	2-succinyl-5-enolpyruvyl-6-hydroxy-3-cyclohexene-1-carboxylic-acid synthase activity	0.976798713	EC
EC:7.3.2.-	GO:0015616	Translocases, catalysing the translocation of inorganic anions and their chelates, linked to the hydrolysis of a nucleoside triphosphate	DNA translocase activity	0.964753211	EC
EC:5.1.2.3	GO:0003859	(3S)-3-hydroxybutanoyl-CoA = (3R)-3-hydroxybutanoyl-CoA.	(3R)-3-hydroxybutyryl-CoA dehydratase activity	0.976513803	EC
EC:2.1.1.114	GO:0080150	3,4-dihydroxy-5-all-trans-polyprenylbenzoate + S-adenosyl-L-methionine =3-methoxy,4-hydroxy-5-all-trans-polyprenylbenzoate + H(+) + S-adenosyl-L-homocysteine.	S-adenosyl-L-methionine:benzoic acid carboxyl methyl transferase activity	0.973623812	EC
EC:1.17.4.-	GO:0016728	Oxidoreductases, acting on CH or CH2 groups, with a disulfide as acceptor	oxidoreductase activity, acting on CH or CH2 groups, disulfide as acceptor	0.993736267	EC
EC:2.7.1.197	GO:0031502	D-mannitol(out) + N(pros)-phospho-L-histidyl-[protein] = D-mannitol1-phosphate(in) + L-histidyl-[protein].	dolichyl-phosphate-mannose-protein mannosyltransferase complex	0.969133973	EC
EC:4.2.1.147	GO:2001117	5,6,7,8-tetrahydromethanopterin + formaldehyde = 5,10-methylenetetrahydromethanopterin + H2O.	tetrahydromethanopterin metabolic process	0.973457038	EC
EC:2.7.1.5	GO:0006757	ATP + L-rhamnulose = ADP + H(+) + L-rhamnulose 1-phosphate.	ATP generation from ADP	0.974784851	EC
EC:5.5.1.6	GO:0033759	a chalcone = a flavanone.	flavone synthase activity	0.973626375	EC
EC:2.1.1.141	GO:0019281	jasmonate + S-adenosyl-L-methionine = methyl (-)-jasmonate + S-adenosyl-L-homocysteine.	L-methionine biosynthetic process from homoserine via O-succinyl-L-homoserine and cystathionine	0.969287694	EC
EC:1.14.99.59	GO:0052593	AH2 + O2 + tryptamine = 4-hydroxytryptamine + A + H2O.	tryptamine:oxygen oxidoreductase (deaminating) activity	0.974531829	EC
EC:1.2.1.28	GO:0019115	benzaldehyde + H2O + NAD(+) = benzoate + 2 H(+) + NADH.	benzaldehyde dehydrogenase [NAD(P)+] activity	0.981719434	EC
EC:2.7.7.70	GO:0097170	ATP + D-glycero-beta-D-manno-heptose 1-phosphate + H(+) = ADP-D-glycero-beta-D-manno-heptose + diphosphate.	ADP-L-glycero-beta-D-manno-heptose metabolic process	0.979161918	EC
EC:6.3.4.5	GO:0102525	ATP + L-aspartate + L-citrulline = 2-(N(omega)-L-arginino)succinate +AMP + diphosphate + H(+).	2-oxoglutarate, L-arginine oxygenase (succinate-forming) activity	0.970434487	EC
EC:1.6.99.3	GO:0050664	Oxidoreductases, acting on NADH or NADPH, with other acceptors	oxidoreductase activity, acting on NAD(P)H, oxygen as acceptor	0.990318894	EC
EC:3.4.11.18	GO:0006520	Release of N-terminal amino acids, preferentially methionine, frompeptides and arylamides.	amino acid metabolic process	0.957633495	EC
GO:0106251	GO:0004126	N4-acetylcytidine amidohydrolase activity	cytidine deaminase activity	0.977260709	GO
EC:1.8.-.-	GO:0016667	Oxidoreductases, acting on a sulfur group of donors	oxidoreductase activity, acting on a sulfur group of donors	0.995256245	EC
EC:1.3.-.-	GO:0016627	Oxidoreductases, acting on the CH-CH group of donors	oxidoreductase activity, acting on the CH-CH group of donors	0.995274007	EC
EC:5.4.99.25	GO:0031119	uridine(55) in tRNA = pseudouridine(55) in tRNA.	tRNA pseudouridine synthesis	0.981145501	EC
EC:1.2.7.10	GO:0016699	oxalate + oxidized 2[4Fe-4S]-[ferredoxin] = 2 CO2 + reduced 2[4Fe-4S]-[ferredoxin].	oxidoreductase activity, acting on hydrogen as donor, iron-sulfur protein as acceptor	0.974581361	EC
EC:5.-.-.-	GO:0016853	Isomerases	isomerase activity	0.977994084	EC
EC:3.1.3.5	GO:1901265	a ribonucleoside 5'-phosphate + H2O = a ribonucleoside + phosphate.	nucleoside phosphate binding	0.973974586	EC
EC:7.5.2.3	GO:0061622	[(1->2)-beta-D-glucosyl](n)(in) + ATP + H2O = [(1->2)-beta-D-glucosyl](n)(out) + ADP + H(+) + phosphate.	glycolytic process through glucose-1-phosphate	0.97740519	EC
EC:3.5.4.16	GO:0019177	GTP + H2O = 7,8-dihydroneopterin 3'-triphosphate + formate + H(+).	dihydroneopterin triphosphate pyrophosphohydrolase activity	0.975084364	EC
EC:3.1.13.4	GO:0016895	Exonucleolytic cleavage of poly(A) to 5'-AMP.	DNA exonuclease activity, producing 5'-phosphomonoesters	0.970602095	EC
EC:1.8.99.-	GO:0016667	Oxidoreductases, acting on a sulfur group of donors, with other acceptors	oxidoreductase activity, acting on a sulfur group of donors	0.992959261	EC
EC:3.1.1.1	GO:0031406	a carboxylic ester + H2O = a carboxylate + an alcohol + H(+).	carboxylic acid binding	0.968262494	EC
EC:2.1.1.56	GO:0030697	a 5'-end (5'-triphosphoguanosine)-ribonucleoside in mRNA + S-adenosyl-L-methionine = a 5'-end (N(7)-methyl 5'-triphosphoguanosine)-ribonucleosidein mRNA + S-adenosyl-L-homocysteine.	tRNA (uracil(54)-C5)-methyltransferase activity, S-adenosyl methionine-dependent	0.968024552	EC
EC:5.4.3.8	GO:0003870	(S)-4-amino-5-oxopentanoate = 5-aminolevulinate.	5-aminolevulinate synthase activity	0.979209185	EC
EC:3.9.1.-	GO:0016825	Hydrolases, acting on phosphorus-nitrogen bonds, acting on phosphorus-nitrogen bonds	hydrolase activity, acting on acid phosphorus-nitrogen bonds	0.992454708	EC
EC:3.5.1.102	GO:0043723	2-amino-5-formylamino-6-(5-phospho-D-ribosylamino)pyrimidin-4(3H)-one +H2O = 2,5-diamino-6-(1-D-ribosylamino)pyrimidin-4(3H)-one 5'-phosphate +formate + H(+).	2,5-diamino-6-ribitylamino-4(3H)-pyrimidinone 5'-phosphate deaminase activity	0.976505101	EC
EC:1.3.1.-	GO:0016628	Oxidoreductases, acting on the CH-CH group of donors, with NAD(+) or NADP(+) as acceptor	oxidoreductase activity, acting on the CH-CH group of donors, NAD or NADP as acceptor	0.994977653	EC
EC:6.3.1.5	GO:0006757	ATP + deamido-NAD(+) + NH4(+) = AMP + diphosphate + H(+) + NAD(+).	ATP generation from ADP	0.976638258	EC
EC:1.1.99.38	GO:1904047	2-deoxy-scyllo-inosamine + S-adenosyl-L-methionine = 3-amino-2,3-dideoxy-scyllo-inosose + 5'-deoxyadenosine + H(+) + L-methionine.	S-adenosyl-L-methionine binding	0.971576154	EC
EC:3.1.22.-	GO:0016888	Hydrolases, acting on ester bonds, endodeoxyribonucleases producing other than 5'-phosphomonoesters	endodeoxyribonuclease activity, producing 5'-phosphomonoesters	0.978029013	EC
EC:1.14.13.16	GO:0102742	cyclopentanone + H(+) + NADPH + O2 = 5-valerolactone + H2O + NADP(+).	R(+)-3,4-dihydroxyphenyllactate:NADP+ oxidoreductase activity	0.969356179	EC
EC:3.5.1.2	GO:0070406	H2O + L-glutamine = L-glutamate + NH4(+).	glutamine binding	0.976651311	EC
EC:2.4.1.222	GO:0018392	(1) 3-O-(alpha-L-fucosyl)-L-seryl-[EGF-like domain protein] + UDP-N-acetyl-alpha-D-glucosamine = 3-O-(N-acetyl-beta-D-glucosaminyl-(1->3)-alpha-L-fucosyl)-L-seryl-[EGF-like domain protein] + H(+) + UDP.(2) 3-O-(alpha-L-fucosyl)-L-threonyl-[EGF-like domain protein] + UDP-N-acetyl-alpha-D-glucosamine = 3-O-(N-acetyl-beta-D-glucosaminyl-(1->3)-alpha-L-fucosyl)-L-threonyl-[EGF-like domain protein] + …	glycoprotein 3-alpha-L-fucosyltransferase activity	0.971359968	EC
EC:3.7.1.3	GO:0097052	H2O + L-kynurenine = anthranilate + H(+) + L-alanine.	L-kynurenine metabolic process	0.970548809	EC
EC:4.3.1.3	GO:0006547	L-histidine = NH4(+) + trans-urocanate.	L-histidine metabolic process	0.977965593	EC
GO:0140664	GO:0042769	ATP-dependent DNA damage sensor activity	DNA damage response, detection of DNA damage	0.979611397	GO
EC:7.1.3.-	GO:0008750	Translocases, catalysing the translocation of hydrons, hydron translocation linked to the hydrolysis of diphosphate	proton-translocating NAD(P)+ transhydrogenase activity	0.969100773	EC
EC:4.4.1.3	GO:0047869	S,S-dimethyl-beta-propiothetin = acrylate + dimethyl sulfide + H(+).	dimethylpropiothetin dethiomethylase activity	0.96987766	EC
EC:2.4.1.289	GO:0102096	dTDP-beta-L-rhamnose + N-acetyl-alpha-D-glucosaminyl-1-diphospho-trans,octa-cis-decaprenol = alpha-L-rhamnosyl-(1->3)-N-acetyl-alpha-D-glucosaminyl-diphospho-trans,octa-cis-decaprenol + dTDP + H(+).	decaprenyl-N-acetyl-alpha-D-glucosaminyl-pyrophosphate:dTDP-alpha-L-rhamnose rhamnosyltransferase activity	0.988575399	EC
EC:1.14.19.8	GO:0016699	2 H(+) + O2 + pentalenolactone F + 2 reduced [2Fe-2S]-[ferredoxin] =2 H2O + 2 oxidized [2Fe-2S]-[ferredoxin] + pentalenolactone.	oxidoreductase activity, acting on hydrogen as donor, iron-sulfur protein as acceptor	0.975503147	EC
EC:1.7.99.-	GO:0016661	Oxidoreductases, acting on other nitrogenous compounds as donors, with other acceptors	oxidoreductase activity, acting on other nitrogenous compounds as donors	0.993950307	EC
EC:2.4.1.18	GO:0070629	Transfers a segment of a (1->4)-alpha-D-glucan chain to a primary hydroxygroup in a similar glucan chain.	(1->4)-alpha-glucan metabolic process	0.97501266	EC
EC:2.6.1.17	GO:0004591	2-oxoglutarate + N-succinyl-(2S,6S)-2,6-diaminoheptanedioate = (S)-2-succinylamino-6-oxoheptanedioate + L-glutamate.	oxoglutarate dehydrogenase (succinyl-transferring) activity	0.974895358	EC
EC:1.14.13.127	GO:0035527	(1) 3-(3-hydroxyphenyl)propanoate + H(+) + NADH + O2 = 3-(2,3-dihydroxyphenyl)propanoate + H2O + NAD(+).(2) (2E)-3-(3-hydroxyphenyl)prop-2-enoate + H(+) + NADH + O2 = (2E)-3-(2,3-dihydroxyphenyl)prop-2-enoate + H2O + NAD(+).	3-hydroxypropionate dehydrogenase (NADP+) activity	0.973124862	EC
EC:4.2.3.77	GO:0044687	(2E,6E)-farnesyl diphosphate = (+)-germacrene D + diphosphate.	geranylfarnesyl diphosphate synthase activity	0.977478623	EC
EC:1.14.19.31	GO:0046027	(1) a (7Z,10Z,13Z,16Z,19Z)-docosapentaenoyl-containing glycerolipid +2 Fe(II)-[cytochrome b5] + 2 H(+) + O2 = a (4Z,7Z,10Z,13Z,16Z,19Z)-docosahexaenoyl-containing glycerolipid + 2 Fe(III)-[cytochrome b5] +2 H2O.(2) a (7Z,10Z,13Z,16Z)-docosatetraenoyl-containing glycerolipid +2 Fe(II)-[cytochrome b5] + 2 H(+) + O2 = a (4Z,7Z,10Z,13Z,16Z)-docosapentaenoyl-containing glycerolipid + 2 Fe(III)-[cytoch…	phospholipid:diacylglycerol acyltransferase activity	0.963580668	EC
GO:0140800	GO:0015495	gamma-aminobutyric acid:proton antiporter activity	gamma-aminobutyric acid:proton symporter activity	0.989627182	GO
EC:4.2.1.104	GO:0009439	cyanate + 3 H(+) + hydrogencarbonate = 2 CO2 + NH4(+).	cyanate metabolic process	0.972812593	EC
EC:2.4.1.224	GO:0102167	3-O-{[(1->4)-beta-D-GlcA-(1->4)-alpha-D-GlcNAc](n)-(1->4)-beta-D-GlcA-(1->3)-beta-D-Gal-(1->3)-beta-D-Gal-(1->4)-beta-D-Xyl}-L-seryl-[protein]+ UDP-N-acetyl-alpha-D-glucosamine = 3-O-{alpha-D-GlcNAc-[(1->4)-beta-D-GlcA-(1->4)-alpha-D-GlcNAc](n)-(1->4)-beta-D-GlcA-(1->3)-beta-D-Gal-(1->3)-beta-D-Gal-(1->4)-beta-D-Xyl}-L-seryl-[protein] + H(+) + UDP.	[protein]-3-O-(N-acetyl-D-glucosaminyl)-L-serine O-N-acetyl-alpha-D-glucosaminase activity	0.979019582	EC
EC:1.6.2.2	GO:0004128	2 Fe(III)-[cytochrome b5] + NADH = 2 Fe(II)-[cytochrome b5] + H(+) +NAD(+).	cytochrome-b5 reductase activity, acting on NAD(P)H	0.977483869	EC
EC:7.5.2.6	GO:0008960	ATP + H2O + lipid A-core oligosaccharideSide 1 = ADP + phosphate + lipidA-core oligosaccharideSide 2.	phosphatidylglycerol-membrane-oligosaccharide glycerophosphotransferase activity	0.973651528	EC
GO:0140703	GO:0061507	3',3'-cyclic GMP-AMP binding	2',3'-cyclic GMP-AMP binding	0.99769938	GO
EC:5.1.1.17	GO:0008658	isopenicillin N = penicillin N.	penicillin binding	0.979753375	EC
EC:3.5.1.62	GO:0032920	H2O + N-acetylputrescine = acetate + putrescine.	putrescine acetylation	0.978832543	EC
EC:2.3.3.13	GO:1902189	3-methyl-2-oxobutanoate + acetyl-CoA + H2O = (2S)-2-isopropylmalate +CoA + H(+).	2-methylbutanoyl-CoA(4-) metabolic process	0.971588612	EC
EC:2.3.1.271	GO:0004042	acetyl-CoA + L-glutamate 5-semialdehyde = CoA + H(+) + N-acetyl-L-glutamate 5-semialdehyde.	acetyl-CoA:L-glutamate N-acetyltransferase activity	0.977381647	EC
EC:5.4.99.44	GO:0070902	uridine(27/28) in mitochondrial tRNA = pseudouridine(27/28) inmitochondrial tRNA.	mitochondrial tRNA pseudouridine synthesis	0.984750032	EC
EC:1.2.1.16	GO:0009013	(1) H2O + NADP(+) + succinate semialdehyde = 2 H(+) + NADPH + succinate.(2) H2O + NAD(+) + succinate semialdehyde = 2 H(+) + NADH + succinate.	succinate-semialdehyde dehydrogenase [NAD(P)+] activity	0.978542209	EC
EC:1.7.1.7	GO:0043796	IMP + NADP(+) + NH4(+) = GMP + 2 H(+) + NADPH.	glyceraldehyde dehydrogenase (NADP+) activity	0.970009863	EC
EC:2.4.2.19	GO:0004514	CO2 + diphosphate + nicotinate beta-D-ribonucleotide = 5-phospho-alpha-D-ribose 1-diphosphate + 2 H(+) + quinolinate.	nicotinate-nucleotide diphosphorylase (carboxylating) activity	0.970802307	EC
EC:4.1.3.41	GO:0070335	(1) (3S)-3-hydroxy-D-aspartate = glycine + glyoxylate.(2) (3R)-3-hydroxy-D-aspartate = glycine + glyoxylate.	aspartate binding	0.967498839	EC
GO:0140443	GO:0043495	mitochondrion-plasma membrane adaptor activity	protein-membrane adaptor activity	0.982627451	GO
GO:0140515	GO:0140014	mitotic nuclear bridge organization	mitotic nuclear division	0.976962566	GO
EC:3.5.4.13	GO:0046080	dCTP + H(+) + H2O = dUTP + NH4(+).	dUTP metabolic process	0.971945703	EC
EC:2.8.1.10	GO:0006127	1-deoxy-D-xylulose 5-phosphate + 2-iminoacetate + [sulfur-carrier proteinThiS]-C-terminal Gly-NH-CH2-C(O)SH = 2-[(2R,5Z)-2-carboxy-4-methylthiazol-5(2H)-ylidene]ethyl phosphate + [sulfur-carrier proteinThiS]-C-terminal Gly-Gly + 2 H(+) + 2 H2O.	glycerophosphate shuttle	0.967761874	EC
GO:0140862	GO:0036353	histone H2AK119 ubiquitin ligase activity	histone H2A-K119 monoubiquitination	0.989039838	GO
EC:2.3.1.74	GO:0090409	4-coumaroyl-CoA + 2 H(+) + 3 malonyl-CoA =2',4,4',6'-tetrahydroxychalcone + 3 CO2 + 4 CoA.	malonyl-CoA synthetase activity	0.969420552	EC
GO:0140426	GO:0002221	pathogen-associated molecular pattern receptor signaling pathway	pattern recognition receptor signaling pathway	0.974525094	GO
EC:4.3.1.19	GO:0006566	L-threonine = 2-oxobutanoate + NH4(+).	threonine metabolic process	0.974633932	EC
EC:5.3.3.-	GO:0016863	Isomerases, intramolecular oxidoreductases, transposing C=C bonds	intramolecular oxidoreductase activity, transposing C=C bonds	0.984022915	EC
EC:1.8.7.-	GO:0016673	Oxidoreductases, acting on a sulfur group of donors, with an iron-sulfur protein as acceptor	oxidoreductase activity, acting on a sulfur group of donors, iron-sulfur protein as acceptor	0.994942904	EC
GO:0160006	GO:0032997	Fc receptor-mediated immune complex endocytosis	Fc receptor complex	0.97865659	GO
EC:3.1.3.6	GO:0035639	a ribonucleoside 3'-phosphate + H2O = a ribonucleoside + phosphate.	purine ribonucleoside triphosphate binding	0.976285577	EC
EC:2.8.2.38	GO:0050656	3'-phosphoadenylyl sulfate + an aliphatic (Z)-desulfo-glucosinolate =a (Z)-omega-(methylsulfanyl)-N-sulfo-alkylhydroximate S-glucoside +adenosine 3',5'-bisphosphate + H(+).	3'-phosphoadenosine 5'-phosphosulfate binding	0.973315418	EC
EC:1.14.19.5	GO:0033539	an 11,12-saturated fatty acyl-CoA + 2 Fe(II)-[cytochrome b5] + 2 H(+) +O2 = an (11Z)-Delta(11)-fatty acyl-CoA + 2 Fe(III)-[cytochrome b5] +2 H2O.	fatty acid beta-oxidation using acyl-CoA dehydrogenase	0.97268343	EC
EC:2.7.1.207	GO:0004461	lactose(out) + N(pros)-phospho-L-histidyl-[protein] = L-histidyl-[protein] + lactose 6-phosphate(in).	lactose synthase activity	0.973702013	EC
EC:2.8.1.8	GO:1904564	[[Fe-S] cluster scaffold protein carrying a second [4Fe-4S](2+) cluster]+ 4 H(+) + N(6)-octanoyl-L-lysyl-[protein] + 2 oxidized [2Fe-2S]-[ferredoxin] + 2 S-adenosyl-L-methionine = 2 5'-deoxyadenosine + [[Fe-S]cluster scaffold protein] + 4 Fe(3+) + 2 hydrogen sulfide +2 L-methionine + N(6)-[(R)-dihydrolipoyl]-L-lysyl-[protein] + 2 reduced[2Fe-2S]-[ferredoxin].	cytosolic [4Fe-4S] assembly scaffold complex	0.974252522	EC
EC:2.7.10.1	GO:0006757	ATP + L-tyrosyl-[protein] = ADP + H(+) + O-phospho-L-tyrosyl-[protein].	ATP generation from ADP	0.971843004	EC
EC:6.5.1.-	GO:0016886	Ligases, forming phosphoric ester bonds, forming phosphoric ester bonds	ligase activity, forming phosphoric ester bonds	0.995795727	EC
EC:2.6.1.52	GO:0004648	(1) 2-oxoglutarate + O-phospho-L-serine = 3-phosphooxypyruvate +L-glutamate.(2) 2-oxoglutarate + 4-(phosphooxy)-L-threonine = (R)-3-hydroxy-2-oxo-4-phosphooxybutanoate + L-glutamate.	O-phospho-L-serine:2-oxoglutarate aminotransferase activity	0.97821331	EC
EC:6.4.1.1	GO:0006757	ATP + hydrogencarbonate + pyruvate = ADP + H(+) + oxaloacetate +phosphate.	ATP generation from ADP	0.978544772	EC
GO:0140893	GO:0015385	neutral amino acid, sodium:proton antiporter activity	sodium:proton antiporter activity	0.992413819	GO
EC:3.1.3.99	GO:0046040	H2O + IMP = inosine + phosphate.	IMP metabolic process	0.965770781	EC
EC:2.1.1.237	GO:0102302	mycinamicin III + S-adenosyl-L-methionine = H(+) + mycinamicin IV +S-adenosyl-L-homocysteine.	mycinamicin VI 2''-O-methyltransferase activity	0.971779525	EC
EC:3.1.1.-	GO:0016788	Hydrolases, acting on ester bonds, carboxylic ester hydrolases	hydrolase activity, acting on ester bonds	0.98943311	EC
EC:1.8.1.-	GO:0016668	Oxidoreductases, acting on a sulfur group of donors, with NAD(+) or NADP(+) as acceptor	oxidoreductase activity, acting on a sulfur group of donors, NAD(P) as acceptor	0.99501586	EC
EC:3.2.1.23	GO:0033498	Hydrolysis of terminal non-reducing beta-D-galactose residues in beta-D-galactosides.	galactose catabolic process via D-galactonate	0.974416494	EC
EC:2.3.1.-	GO:0016747	Transferases, acyltransferases, transferring groups other than amino-acyl groups	acyltransferase activity, transferring groups other than amino-acyl groups	0.991567433	EC
EC:3.4.22.60	GO:1904492	Strict requirement for an Asp residue at position P1 and has a preferredcleavage sequence of Asp-Glu-Val-Asp-|-.	Ac-Asp-Glu binding	0.956302702	EC
GO:0106370	GO:0018064	protein-L-histidine N-pros-methyltransferase activity	protein-L-histidine N-tele-methyltransferase activity	0.995052993	GO
EC:2.7.2.11	GO:0006757	ATP + L-glutamate = ADP + L-glutamyl 5-phosphate.	ATP generation from ADP	0.975369871	EC
GO:0106361	GO:0004057	protein-arginine rhamnosyltransferase activity	arginyl-tRNA--protein transferase activity	0.983113766	GO
EC:2.1.1.64	GO:0048039	a 3-demethylubiquinol + S-adenosyl-L-methionine = a ubiquinol + H(+) +S-adenosyl-L-homocysteine.	ubiquinone binding	0.967905045	EC
EC:1.3.3.11	GO:0070968	6-(2-amino-2-carboxyethyl)-7,8-dioxo-1,2,3,4,7,8-hexahydroquinoline-2,4-dicarboxylate + 3 O2 = H(+) + 2 H2O + 2 H2O2 + pyrroloquinoline quinone.	pyrroloquinoline quinone binding	0.979887962	EC
EC:1.1.1.216	GO:0047886	(2E,6E)-farnesol + NADP(+) = (2E,6E)-farnesal + H(+) + NADPH.	farnesol dehydrogenase activity	0.97250253	EC
EC:4.1.1.38	GO:0050242	diphosphate + oxaloacetate = CO2 + phosphate + phosphoenolpyruvate.	pyruvate, phosphate dikinase activity	0.97413975	EC
EC:2.4.1.223	GO:0102167	3-O-(beta-D-GlcA-(1->3)-beta-D-Gal-(1->3)-beta-D-Gal-(1->4)-beta-D-Xyl)-L-seryl-[protein] + UDP-N-acetyl-alpha-D-glucosamine = 3-O-(alpha-D-GlcNAc-(1->4)-beta-D-GlcA-(1->3)-beta-D-Gal-(1->3)-beta-D-Gal-(1->4)-beta-D-Xyl)-L-seryl-[protein] + H(+) + UDP.	[protein]-3-O-(N-acetyl-D-glucosaminyl)-L-serine O-N-acetyl-alpha-D-glucosaminase activity	0.978151441	EC
GO:0140944	GO:0042799	histone H4K20 monomethyltransferase activity	histone H4K20 methyltransferase activity	0.995452762	GO
EC:1.3.3.4	GO:0004729	3 O2 + protoporphyrinogen IX = 3 H2O2 + protoporphyrin IX.	oxygen-dependent protoporphyrinogen oxidase activity	0.980253637	EC
EC:4.2.1.59	GO:0050528	a (3R)-hydroxyacyl-[ACP] = a (2E)-enoyl-[ACP] + H2O.	acyloxyacyl hydrolase activity	0.972624779	EC
GO:0106408	GO:0004016	diadenylate cyclase activity	adenylate cyclase activity	0.990429461	GO
EC:1.2.1.27	GO:0035527	2-methyl-3-oxopropanoate + CoA + H2O + NAD(+) = H(+) + hydrogencarbonate+ NADH + propanoyl-CoA.	3-hydroxypropionate dehydrogenase (NADP+) activity	0.973794043	EC
EC:7.5.2.4	GO:0006757	ATP + H2O + teichoic acidSide 1 = ADP + phosphate + teichoic acidSide 2.	ATP generation from ADP	0.976646006	EC
EC:5.3.99.-	GO:0016860	Isomerases, intramolecular oxidoreductases, other intramolecular oxidoreductases	intramolecular oxidoreductase activity	0.98015964	EC
EC:4.2.3.45	GO:0102161	(+)-copalyl diphosphate + H2O = diphosphate + phyllocladan-16alpha-ol.	copal-8-ol diphosphate synthase activity	0.968337595	EC
GO:0140799	GO:0015299	glycine:proton antiporter activity	solute:proton antiporter activity	0.98521328	GO
EC:4.3.1.2	GO:0070335	(2S,3S)-3-methyl-L-aspartate = mesaconate + NH4(+).	aspartate binding	0.976323605	EC
EC:3.1.27.3	GO:0016788	Hydrolases, acting on ester bonds, endoribonucleases producing other than 5'-phosphomonoesters	hydrolase activity, acting on ester bonds	0.978161871	EC
EC:1.13.11.65	GO:1904768	all-trans-zeaxanthin + O2 = (3R)-11-cis-3-hydroxyretinal + (3R)-all-trans-3-hydroxyretinal.	all-trans-retinol binding	0.972915828	EC
EC:3.1.8.1	GO:0004063	An aryl dialkyl phosphate + H2O = dialkyl phosphate + an aryl alcohol.	aryldialkylphosphatase activity	0.964708984	EC
EC:3.4.22.47	GO:1905369	Endopeptidase with strict specificity for lysyl bonds.	endopeptidase complex	0.97394973	EC
GO:0140447	GO:0001816	cytokine precursor processing	cytokine production	0.976418793	GO
EC:1.8.3.-	GO:0016670	Oxidoreductases, acting on a sulfur group of donors, with oxygen as acceptor	oxidoreductase activity, acting on a sulfur group of donors, oxygen as acceptor	0.994870901	EC
EC:3.6.5.-	GO:0016817	Hydrolases, acting on acid anhydrides, acting on GTP; involved in cellular and subcellular movement	hydrolase activity, acting on acid anhydrides	0.975814879	EC
EC:3.6.1.28	GO:0030976	H2O + thiamine triphosphate = H(+) + phosphate + thiamine diphosphate.	thiamine pyrophosphate binding	0.978931844	EC
EC:3.2.2.21	GO:0043916	Hydrolysis of alkylated DNA, releasing 3-methyladenine, 3-methylguanine,7-methylguanine and 7-methyladenine.	DNA-7-methylguanine glycosylase activity	0.974190176	EC
EC:2.3.2.15	GO:0043295	[Glu(-Cys)](n)-Gly + glutathione + H(+) = [Glu(-Cys)](n+1)-Gly + glycine.	glutathione binding	0.979942918	EC
EC:5.3.99.3	GO:1904593	prostaglandin H2 = prostaglandin E2.	prostaglandin binding	0.98635906	EC
EC:3.2.1.3	GO:0042838	Hydrolysis of terminal (1->4)-linked alpha-D-glucose residuessuccessively from non-reducing ends of the chains with release of beta-D-glucose.	D-glucarate catabolic process	0.966517031	EC
EC:1.1.1.12	GO:0052677	L-arabinitol + NAD(+) = H(+) + L-xylulose + NADH.	D-arabinitol dehydrogenase, D-xylulose forming (NADP+) activity	0.980694294	EC
EC:3.1.3.22	GO:0031502	D-mannitol 1-phosphate + H2O = D-mannitol + phosphate.	dolichyl-phosphate-mannose-protein mannosyltransferase complex	0.970024467	EC
EC:2.7.7.77	GO:1902757	GTP + H(+) + Mo-molybdopterin = diphosphate + Mo-molybdopterin guaninedinucleotide.	bis(molybdopterin guanine dinucleotide)molybdenum metabolic process	0.975631952	EC
EC:2.7.1.180	GO:0009331	FAD + L-threonyl-[protein] = AMP + FMN-L-threonyl-[protein] + H(+).	glycerol-3-phosphate dehydrogenase (FAD) complex	0.969997942	EC
EC:5.1.3.3	GO:0005536	alpha-D-glucose = beta-D-glucose.	D-glucose binding	0.981522858	EC
GO:0140978	GO:0005762	mitochondrial large ribosomal subunit binding	mitochondrial large ribosomal subunit	0.993139923	GO
EC:1.8.1.14	GO:0050451	2 CoA + NADP(+) = CoA-disulfide + H(+) + NADPH.	CoA-disulfide reductase (NADPH) activity	0.981414557	EC
EC:1.14.12.17	GO:0008941	(1) NADPH + 2 nitric oxide + 2 O2 = H(+) + NADP(+) + 2 nitrate.(2) NADH + 2 nitric oxide + 2 O2 = H(+) + NAD(+) + 2 nitrate.	nitric oxide dioxygenase NAD(P)H activity	0.983676493	EC
GO:0106273	GO:0046967	cytosol to ERGIC protein transport	cytosol to endoplasmic reticulum transport	0.985169172	GO
EC:3.2.1.99	GO:0046558	Endohydrolysis of (1->5)-alpha-arabinofuranosidic linkages in (1->5)-arabinans.	arabinan endo-1,5-alpha-L-arabinosidase activity	0.970587373	EC
EC:1.16.3.1	GO:0008199	4 Fe(2+) + 4 H(+) + O2 = 4 Fe(3+) + 2 H2O.	ferric iron binding	0.977354646	EC
EC:1.14.99.1	GO:0050220	(5Z,8Z,11Z,14Z)-eicosatetraenoate + AH2 + 2 O2 = A + H2O + prostaglandinH2.	prostaglandin-E synthase activity	0.976785779	EC
EC:5.1.3.20	GO:0097170	ADP-D-glycero-beta-D-manno-heptose = ADP-L-glycero-beta-D-manno-heptose.	ADP-L-glycero-beta-D-manno-heptose metabolic process	0.986890376	EC
EC:2.1.1.144	GO:0008898	S-adenosyl-L-methionine + trans-aconitate = (E)-3-(methoxycarbonyl)pent-2-enedioate + S-adenosyl-L-homocysteine.	S-adenosylmethionine-homocysteine S-methyltransferase activity	0.977191389	EC
EC:1.14.14.46	GO:0033539	a C2-C8-saturated long-chain fatty acyl-[ACP] + 3 O2 + 2 reduced[flavodoxin] = 6-carboxyhexanoyl-[ACP] + a fatty aldehyde + 3 H(+) +3 H2O + 2 oxidized [flavodoxin].	fatty acid beta-oxidation using acyl-CoA dehydrogenase	0.968058169	EC
EC:1.13.11.33	GO:0050648	(5Z,8Z,11Z,14Z)-eicosatetraenoate + O2 = (15S)-hydroperoxy-(5Z,8Z,11Z,13E)-eicosatetraenoate.	5(S)-hydroxyperoxy-6E,8Z,11Z,14Z-icosatetraenoic acid binding	0.978044808	EC
GO:0140968	GO:0005451	polyspecific organic cation:proton antiporter activity	monoatomic cation:proton antiporter activity	0.989227057	GO
EC:4.99.1.11	GO:0044569	2 H(+) + Ni-sirohydrochlorin = Ni(2+) + sirohydrochlorin.	[Ni-Fe] hydrogenase complex	0.966082633	EC
GO:0140569	GO:0045048	extraction of mislocalized protein from ER membrane	protein insertion into ER membrane	0.969660461	GO
EC:1.1.1.51	GO:0047035	(1) NAD(+) + testosterone = androst-4-ene-3,17-dione + H(+) + NADH.(2) NADP(+) + testosterone = androst-4-ene-3,17-dione + H(+) + NADPH.	testosterone dehydrogenase (NAD+) activity	0.981901169	EC
EC:5.4.2.4	GO:1901611	(2R)-3-phospho-glyceroyl phosphate = (2R)-2,3-bisphosphoglycerate + H(+).	phosphatidylglycerol binding	0.976493359	EC
EC:1.14.11.55	GO:0102525	2-oxoglutarate + L-ectoine + O2 = 5-hydroxyectoine + CO2 + succinate.	2-oxoglutarate, L-arginine oxygenase (succinate-forming) activity	0.972473264	EC
EC:1.14.19.23	GO:0043797	a (9Z)-octadecenoyl-containing glycerolipid + 2 H(+) + O2 + 2 reduced[2Fe-2S]-[ferredoxin] = a (9Z,12Z)-octadecadienoyl-containingglycerolipid + 2 H2O + 2 oxidized [2Fe-2S]-[ferredoxin].	glyceraldehyde-3-phosphate dehydrogenase (ferredoxin) activity	0.967637002	EC
EC:3.2.2.17	GO:0000704	Cleaves the N-glycosidic bond between the 5'-pyrimidine residue incyclobutadipyrimidine (in DNA) and the corresponding deoxy-D-riboseresidue.	pyrimidine dimer DNA N-glycosylase activity	0.968578041	EC
EC:1.13.11.5	GO:0004411	homogentisate + O2 = 4-maleylacetoacetate + H(+).	homogentisate 1,2-dioxygenase activity	0.96882385	EC
EC:2.4.2.n3	GO:0016757	Transferases, glycosyltransferases, pentosyltransferases	glycosyltransferase activity	0.980917513	EC
EC:1.11.2.3	GO:1990904	RH + ROOH = ROH + ROH.	ribonucleoprotein complex	0.966822743	EC
EC:2.3.2.32	GO:0061654	S-[NEDD8-protein]-yl-[E2 NEDD8-conjugating enzyme]-L-cysteine + [cullin]-L-lysine = [E2 NEDD8-conjugating enzyme]-L-cysteine + N(6)-[NEDD8-protein]-yl-[cullin]-L-lysine.	NEDD8 conjugating enzyme activity	0.97914499	EC
EC:1.1.-.-	GO:0016614	Oxidoreductases, acting on the CH-OH group of donors	oxidoreductase activity, acting on CH-OH group of donors	0.995335102	EC
EC:5.3.1.12	GO:0042839	D-glucuronate = D-fructuronate.	D-glucuronate metabolic process	0.982458472	EC
GO:0120295	GO:0140068	histone serotonyltransferase activity	histone crotonyltransferase activity	0.980262816	GO
EC:4.1.2.20	GO:0008678	2-dehydro-3-deoxy-D-glucarate = 2-hydroxy-3-oxopropanoate + pyruvate.	2-deoxy-D-gluconate 3-dehydrogenase activity	0.97888577	EC
EC:6.1.1.11	GO:0008287	(1) ATP + L-serine + tRNA(Ser) = AMP + diphosphate + H(+) + L-seryl-tRNA(Ser).(2) ATP + L-serine + tRNA(Sec) = AMP + diphosphate + H(+) + L-seryl-tRNA(Sec).	protein serine/threonine phosphatase complex	0.968475521	EC
GO:0140749	GO:0016787	phlorizin hydrolase activity	hydrolase activity	0.975071669	GO
EC:6.3.1.13	GO:0033517	1D-myo-inositol 2-amino-2-deoxy-alpha-D-glucopyranoside + ATP +L-cysteine = 1D-myo-inositol 2-(L-cysteinylamino)-2-deoxy-alpha-D-glucopyranoside + AMP + diphosphate + H(+).	myo-inositol hexakisphosphate metabolic process	0.972675741	EC
EC:2.1.1.220	GO:0051075	adenosine(58) in tRNA + S-adenosyl-L-methionine = H(+) + N(1)-methyladenosine(58) in tRNA + S-adenosyl-L-homocysteine.	S-adenosylmethionine:tRNA ribosyltransferase-isomerase activity	0.9740839	EC
EC:5.4.99.60	GO:0043115	Co-precorrin-8X = cob(II)yrinate.	precorrin-2 dehydrogenase activity	0.965085566	EC
EC:4.2.3.81	GO:0044687	(2E,6E)-farnesyl diphosphate = (1S,5S,6R)-alpha-bergamotene +diphosphate.	geranylfarnesyl diphosphate synthase activity	0.969303906	EC
EC:2.7.1.36	GO:0006757	(R)-mevalonate + ATP = (R)-5-phosphomevalonate + ADP + H(+).	ATP generation from ADP	0.973033309	EC
EC:5.1.3.-	GO:0016857	Isomerases, racemases and epimerases, acting on carbohydrates and derivatives	racemase and epimerase activity, acting on carbohydrates and derivatives	0.989134252	EC
EC:2.8.-.-	GO:0016782	Transferases, transferring sulfur-containing groups	transferase activity, transferring sulphur-containing groups	0.991738617	EC
GO:0140830	GO:0015385	L-glutamine, sodium:proton antiporter activity	sodium:proton antiporter activity	0.979681611	GO
GO:0140923	GO:0071259	magnetosome assembly	cellular response to magnetism	0.972557843	GO
EC:2.4.1.198	GO:0000506	a 1,2-diacyl-sn-glycero-3-phospho-(1D-myo-inositol) + UDP-N-acetyl-alpha-D-glucosamine = a 6-(N-acetyl-alpha-D-glucosaminyl)-1-phosphatidyl-1D-myo-inositol + H(+) + UDP.	glycosylphosphatidylinositol-N-acetylglucosaminyltransferase (GPI-GnT) complex	0.973587096	EC
EC:5.4.99.17	GO:0051996	squalene = hop-22(29)-ene.	squalene synthase activity	0.973616838	EC
EC:4.2.1.9	GO:0003864	(2R)-2,3-dihydroxy-3-methylbutanoate = 3-methyl-2-oxobutanoate + H2O.	3-methyl-2-oxobutanoate hydroxymethyltransferase activity	0.975040376	EC
EC:2.3.1.51	GO:0102420	a 1-acyl-sn-glycero-3-phosphate + an acyl-CoA = a 1,2-diacyl-sn-glycero-3-phosphate + CoA.	sn-1-glycerol-3-phosphate C16:0-DCA-CoA acyl transferase activity	0.978119969	EC
EC:7.2.2.6	GO:0006757	ATP + H2O + K(+)(out) = ADP + H(+) + K(+)(in) + phosphate.	ATP generation from ADP	0.97981751	EC
EC:4.2.1.114	GO:0033708	(2R)-homocitrate = (2R,3S)-homoisocitrate.	isocitrate-homoisocitrate dehydrogenase activity	0.968417585	EC
EC:3.5.3.18	GO:0035241	H2O + N(omega),N(omega)-dimethyl-L-arginine = dimethylamine +L-citrulline.	protein-arginine omega-N monomethyltransferase activity	0.970267951	EC
EC:3.4.16.4	GO:0036047	Preferential cleavage: (Ac)2-L-Lys-D-Ala-|-D-Ala. Also transpeptidationof peptidyl-alanyl moieties that are N-acyl substituents of D-alanine.	peptidyl-lysine demalonylation	0.968376338	EC
EC:4.3.1.1	GO:0044318	L-aspartate = fumarate + NH4(+).	L-aspartate:fumarate oxidoreductase activity	0.980221331	EC
GO:0140989	GO:0036239	7-deoxyloganate 7-hydroxylase activity	taxoid 7beta-hydroxylase activity	0.979109645	GO
EC:2.4.1.155	GO:0051991	N(4)-{beta-D-GlcNAc-(1->2)-[beta-D-GlcNAc-(1->4)]-alpha-D-Man-(1->3)-[beta-D-GlcNAc-(1->2)-alpha-D-Man-(1->6)]-beta-D-Man-(1->4)-beta-D-GlcNAc-(1->4)-beta-D-GlcNAc}-L-asparaginyl-[protein] + UDP-N-acetyl-alpha-D-glucosamine = H(+) + N(4)-{beta-D-GlcNAc-(1->2)-[beta-D-GlcNAc-(1->4)]-alpha-D-Man-(1->3)-[beta-D-GlcNAc-(1->2)-[beta-D-GlcNAc-(1->6)]-alpha-D-Man-(1->6)]-beta-D-Man-(1->4)-beta-D-GlcNAc-…	UDP-N-acetyl-D-glucosamine:N-acetylmuramoyl-L-alanyl-D-glutamyl-meso-2,6-diaminopimelyl-D-alanyl-D-alanine-diphosphoundecaprenol 4-beta-N-acetylglucosaminlytransferase activity	0.976750851	EC
EC:4.3.2.-	GO:0016842	Lyases, carbon-nitrogen lyases, lyases acting on amides, amidines, etc	amidine-lyase activity	0.975338876	EC
EC:3.4.24.32	GO:0043559	Cleavage of N-acetylmuramoyl-|-Ala, and of the insulin B chain at23-Gly-|-Phe-24 > 18-Val-|-Cys(SO3H).	insulin binding	0.966426492	EC
EC:1.1.3.10	GO:0005536	D-glucose + O2 = 2-dehydro-D-glucose + H2O2.	D-glucose binding	0.974086106	EC
EC:2.5.1.55	GO:0034200	D-arabinose 5-phosphate + H2O + phosphoenolpyruvate = 3-deoxy-alpha-D-manno-2-octulosonate-8-phosphate + phosphate.	D-glycero-beta-D-manno-heptose 1,7-bisphosphate 7-phosphatase activity	0.973364949	EC
EC:5.3.3.14	GO:0010327	(2E)-decenoyl-[ACP] = (3Z)-decenoyl-[ACP].	acetyl CoA:(Z)-3-hexen-1-ol acetyltransferase activity	0.969369352	EC
EC:2.1.1.203	GO:1990856	cytidine(34) in tRNA precursor + S-adenosyl-L-methionine =5-methylcytidine(34) in tRNA precursor + H(+) + S-adenosyl-L-homocysteine.	methionyl-initiator methionine tRNA binding	0.972293913	EC
EC:1.14.17.4	GO:0019852	1-aminocyclopropane-1-carboxylate + L-ascorbate + O2 = CO2 + ethene +2 H2O + hydrogen cyanide + L-dehydroascorbate.	L-ascorbic acid metabolic process	0.975846291	EC
EC:4.2.2.-	GO:0016837	Lyases, carbon-oxygen lyases, acting on polysaccharides	carbon-oxygen lyase activity, acting on polysaccharides	0.986620545	EC
EC:2.8.1.9	GO:0019720	AH2 + L-cysteine + Mo-molybdopterin = A + H2O + L-alanine + thio-Mo-molybdopterin.	Mo-molybdopterin cofactor metabolic process	0.968130291	EC
EC:2.1.1.-	GO:0016741	Transferases, transferring one-carbon groups, methyltransferases	transferase activity, transferring one-carbon groups	0.985885739	EC
EC:2.5.1.78	GO:0043726	(2S)-2-hydroxy-3-oxobutyl phosphate + 5-amino-6-(D-ribitylamino)uracil =6,7-dimethyl-8-(1-D-ribityl)lumazine + H(+) + 2 H2O + phosphate.	5-amino-6-(5-phosphoribitylamino)uracil phosphatase activity	0.9737252	EC
GO:0160112	GO:0005879	axonemal B tubule inner sheath	axonemal microtubule	0.971456289	GO
EC:6.1.1.20	GO:0006432	ATP + L-phenylalanine + tRNA(Phe) = AMP + diphosphate + H(+) +L-phenylalanyl-tRNA(Phe).	phenylalanyl-tRNA aminoacylation	0.973306239	EC
EC:5.1.3.4	GO:0051167	L-ribulose 5-phosphate = D-xylulose 5-phosphate.	xylulose 5-phosphate metabolic process	0.977186561	EC
GO:0141006	GO:0010526	piRNA-mediated retrotransposon silencing by heterochromatin formation	retrotransposon silencing	0.974638999	GO
EC:2.7.1.127	GO:0033518	1D-myo-inositol 1,4,5-trisphosphate + ATP = 1D-myo-inositol 1,3,4,5-tetrakisphosphate + ADP + H(+).	myo-inositol hexakisphosphate dephosphorylation	0.977871478	EC
EC:1.14.19.17	GO:0009512	an N-acylsphinganine + 2 Fe(II)-[cytochrome b5] + 2 H(+) + O2 =an N-acylsphing-4-enine + 2 Fe(III)-[cytochrome b5] + 2 H2O.	cytochrome b6f complex	0.971961379	EC
EC:1.14.14.107	GO:0003958	ent-kaur-16-en-19-oate + 3 O2 + 3 reduced [NADPH--hemoprotein reductase]= gibberellin A12 + 4 H(+) + 4 H2O + 3 oxidized [NADPH--hemoproteinreductase].	NADPH-hemoprotein reductase activity	0.979326665	EC
EC:1.1.1.267	GO:0047100	2-C-methyl-D-erythritol 4-phosphate + NADP(+) = 1-deoxy-D-xylulose5-phosphate + H(+) + NADPH.	glyceraldehyde-3-phosphate dehydrogenase (NADP+) (phosphorylating) activity	0.976652384	EC
EC:3.4.17.13	GO:0051991	H2O + N-acetyl-D-glucosaminyl-N-acetylmuramoyl-L-alanyl-D-glutamyl-6-carboxy-L-lysyl-D-alanine = D-alanine + N-acetyl-D-glucosaminyl-N-acetylmuramoyl-L-alanyl-D-glutamyl-6-carboxy-L-lysyl.	UDP-N-acetyl-D-glucosamine:N-acetylmuramoyl-L-alanyl-D-glutamyl-meso-2,6-diaminopimelyl-D-alanyl-D-alanine-diphosphoundecaprenol 4-beta-N-acetylglucosaminlytransferase activity	0.973989964	EC
EC:4.2.2.n2	GO:0033922	Endolytic cleavage of the (1->4)-beta-glycosidic linkage betweenN-acetylmuramic acid (MurNAc) and N-acetylglucosamine (GlcNAc) residuesin peptidoglycan with concomitant formation of a 1,6-anhydrobond in theMurNAc residue.	peptidoglycan beta-N-acetylmuramidase activity	0.962734699	EC
EC:1.5.1.34	GO:0051067	(1) 5,6,7,8-tetrahydropteridine + NADP(+) = 6,7-dihydropteridine + H(+) +NADPH.(2) 5,6,7,8-tetrahydropteridine + NAD(+) = 6,7-dihydropteridine + H(+) +NADH.	dihydropteridine metabolic process	0.971167624	EC
GO:0106420	GO:0047708	NAD-dependent protein biotinidase activity	biotinidase activity	0.981965423	GO
EC:1.17.1.5	GO:0047595	H2O + NADP(+) + nicotinate = 6-hydroxynicotinate + H(+) + NADPH.	6-hydroxynicotinate reductase activity	0.97408253	EC
EC:1.1.1.1	GO:0004022	(1) a primary alcohol + NAD(+) = an aldehyde + H(+) + NADH.(2) a secondary alcohol + NAD(+) = a ketone + H(+) + NADH.	alcohol dehydrogenase (NAD+) activity	0.976117969	EC
EC:5.1.3.14	GO:0051991	UDP-N-acetyl-alpha-D-glucosamine = UDP-N-acetyl-alpha-D-mannosamine.	UDP-N-acetyl-D-glucosamine:N-acetylmuramoyl-L-alanyl-D-glutamyl-meso-2,6-diaminopimelyl-D-alanyl-D-alanine-diphosphoundecaprenol 4-beta-N-acetylglucosaminlytransferase activity	0.984718382	EC
EC:2.9.1.1	GO:0004125	H(+) + L-seryl-tRNA(Sec) + selenophosphate = L-selenocysteinyl-tRNA(Sec)+ phosphate.	L-seryl-tRNA(Sec) selenium transferase activity	0.981446922	EC
EC:2.7.1.95	GO:0006757	ATP + kanamycin A = ADP + H(+) + kanamycin 3'-phosphate.	ATP generation from ADP	0.973078847	EC
EC:3.6.3.31	GO:0016817	Hydrolases, acting on acid anhydrides, acting on acid anhydrides; catalyzing transmembrane movement of substances	hydrolase activity, acting on acid anhydrides	0.98595494	EC
EC:3.4.13.21	GO:0016805	Dipeptidase E catalyzes the hydrolysis of dipeptides Asp-|-Xaa. It doesnot act on peptides with N-terminal Glu, Asn or Gln, nor does it cleaveisoaspartyl peptides.	dipeptidase activity	0.975719273	EC
EC:3.4.24.16	GO:0016492	Preferential cleavage in neurotensin: 10-Pro-|-Tyr-11.	G protein-coupled neurotensin receptor activity	0.960513115	EC
EC:2.1.1.37	GO:0047844	a 2'-deoxycytidine in DNA + S-adenosyl-L-methionine = a 5-methyl-2'-deoxycytidine in DNA + H(+) + S-adenosyl-L-homocysteine.	deoxycytidine deaminase activity	0.96646899	EC
EC:2.7.11.15	GO:0004939	[beta-adrenergic receptor] + ATP = [beta-adrenergic receptor]-phosphate +ADP + H(+).	beta-adrenergic receptor activity	0.98260951	EC
GO:0062204	GO:0045431	(13S)-vitexifolin A synthase activity	flavonol synthase activity	0.976407766	GO
EC:2.7.1.173	GO:1990966	ATP + beta-D-ribosylnicotinate = ADP + H(+) + nicotinate beta-D-ribonucleotide.	ATP generation from poly-ADP-D-ribose	0.975832701	EC
GO:0106375	GO:0097382	deoxynucleoside triphosphate hydrolase activity	deoxynucleoside-diphosphatase activity	0.985786021	GO
EC:1.8.1.9	GO:0004791	[thioredoxin]-dithiol + NADP(+) = [thioredoxin]-disulfide + H(+) + NADPH.	thioredoxin-disulfide reductase (NADPH) activity	0.984017789	EC
EC:1.11.1.1	GO:0050583	H(+) + H2O2 + NADH = 2 H2O + NAD(+).	hydrogen dehydrogenase (NADP+) activity	0.978775918	EC
GO:0160040	GO:0000281	mitocytosis	mitotic cytokinesis	0.973508298	GO
EC:4.1.2.53	GO:0050032	2-dehydro-3-deoxy-L-rhamnonate = (S)-lactaldehyde + pyruvate.	L-rhamnonate dehydratase activity	0.974488139	EC
EC:1.17.7.1	GO:0046429	(2E)-4-hydroxy-3-methylbut-2-enyl diphosphate + H2O + 2 oxidized [2Fe-2S]-[ferredoxin] = 2-C-methyl-D-erythritol 2,4-cyclic diphosphate + H(+)+ 2 reduced [2Fe-2S]-[ferredoxin].	4-hydroxy-3-methylbut-2-en-1-yl diphosphate synthase activity (ferredoxin)	0.981113672	EC
GO:0140883	GO:0039520	induction by virus of host reticulophagy	induction by virus of host autophagy	0.98031193	GO
EC:2.7.8.11	GO:0047355	a CDP-1,2-diacyl-sn-glycerol + myo-inositol = a 1,2-diacyl-sn-glycero-3-phospho-(1D-myo-inositol) + CMP + H(+).	CDP-glycerol glycerophosphotransferase activity	0.97258544	EC
EC:5.2.1.8	GO:0018208	[protein]-peptidylproline (omega=180) = [protein]-peptidylproline(omega=0).	peptidyl-proline modification	0.973249376	EC
EC:5.4.99.1	GO:0004719	(2S,3S)-3-methyl-L-aspartate = L-glutamate.	protein-L-isoaspartate (D-aspartate) O-methyltransferase activity	0.976224005	EC
EC:4.2.1.129	GO:0051996	H2O + squalene = hopan-22-ol.	squalene synthase activity	0.958901107	EC
EC:3.1.1.87	GO:1900772	fumonisin B1 + 2 H2O = (2S,3S,5R,10R,12S,14S,15R,16R)-2-amino-12,16-dimethylicosane-3,5,10,14,15-pentol + 2 H(+) + 2 tricarballylate.	fumitremorgin B biosynthetic process	0.960797906	EC
EC:1.14.13.8	GO:0050583	H(+) + N,N-dimethylaniline + NADPH + O2 = H2O + N,N-dimethylanilineN-oxide + NADP(+).	hydrogen dehydrogenase (NADP+) activity	0.974773288	EC
EC:2.5.1.61	GO:0004655	H2O + 4 porphobilinogen = hydroxymethylbilane + 4 NH4(+).	porphobilinogen synthase activity	0.970081985	EC
EC:2.7.1.148	GO:0006757	4-CDP-2-C-methyl-D-erythritol + ATP = 4-CDP-2-C-methyl-D-erythritol2-phosphate + ADP + H(+).	ATP generation from ADP	0.974212348	EC
EC:2.7.7.85	GO:0006757	2 ATP = 3',3'-c-di-AMP + 2 diphosphate.	ATP generation from ADP	0.982530951	EC
GO:0062181	GO:0030342	1-alpha,25-dihydroxyvitamin D3 23-hydroxylase activity	1-alpha,25-dihydroxyvitamin D3 24-hydroxylase activity	0.997772455	GO
GO:0106330	GO:0001681	sialate 9-O-acetylesterase activity	sialate O-acetylesterase activity	0.995257139	GO
EC:2.7.7.90	GO:0019143	8-amino-3,8-dideoxy-alpha-D-manno-octulosonate + CTP = CMP-8-amino-3,8-dideoxy-alpha-D-manno-oct-2-ulosonate + diphosphate.	3-deoxy-manno-octulosonate-8-phosphatase activity	0.972680926	EC
EC:2.4.2.43	GO:0036107	4-amino-4-deoxy-alpha-L-arabinopyranosyl di-trans,octa-cis-undecaprenylphosphate + lipid IVA = lipid IIA + di-trans,octa-cis-undecaprenylphosphate.	4-amino-4-deoxy-alpha-L-arabinopyranosyl undecaprenyl phosphate metabolic process	0.971994638	EC
EC:3.1.1.45	GO:0018771	2-(5-oxo-2,5-dihydrofuran-2-ylidene)acetate + H2O = 4-oxohex-2-enedioate+ H(+).	2-hydroxy-6-oxonona-2,4-dienedioate hydrolase activity	0.969592154	EC
EC:5.3.1.4	GO:0102478	beta-L-arabinopyranose = L-ribulose.	beta-L-arabinofuranosidase activity	0.974227786	EC
EC:5.3.1.5	GO:0061634	alpha-D-xylose = alpha-D-xylulofuranose.	alpha-D-xyloside xylohydrolase	0.981084049	EC
EC:6.1.1.12	GO:0006757	ATP + L-aspartate + tRNA(Asp) = AMP + diphosphate + L-aspartyl-tRNA(Asp).	ATP generation from ADP	0.973184586	EC
EC:4.99.1.12	GO:0016151	Ni(II)-pyridinium-3,5-bisthiocarboxylate mononucleotide = Ni(2+) +pyridinium-3,5-bisthiocarboxylate mononucleotide.	nickel cation binding	0.969651997	EC
EC:1.3.1.3	GO:0047751	a 3-oxo-5beta-steroid + NADP(+) = a 3-oxo-Delta(4)-steroid + H(+) +NADPH.	3-oxo-5alpha-steroid 4-dehydrogenase (NADP+) activity	0.981145442	EC
EC:4.6.1.16	GO:1990417	pretRNA = a 3'-half-tRNA molecule with a 5'-OH end + a 5'-half-tRNAmolecule with a 2',3'-cyclic phosphate end + an intron with a2',3'-cyclic phosphate and a 5'-hydroxyl terminus.	snoRNA release from pre-rRNA	0.962958932	EC
EC:2.5.1.3	GO:0030976	(1) 2-[(2R,5Z)-2-carboxy-4-methylthiazol-5(2H)-ylidene]ethyl phosphate +4-amino-2-methyl-5-(diphosphooxymethyl)pyrimidine + 2 H(+) = CO2 +diphosphate + thiamine phosphate.(2) 2-(2-carboxy-4-methylthiazol-5-yl)ethyl phosphate + 4-amino-2-methyl-5-(diphosphooxymethyl)pyrimidine + 2 H(+) = CO2 + diphosphate + thiaminephosphate.(3) 4-amino-2-methyl-5-(diphosphooxymethyl)pyrimidine + 4-methyl-5-(2-pho…	thiamine pyrophosphate binding	0.971570909	EC
EC:5.4.99.23	GO:0031118	uridine(1911/1915/1917) in 23S rRNA = pseudouridine(1911/1915/1917) in23S rRNA.	rRNA pseudouridine synthesis	0.975176573	EC
EC:2.4.1.290	GO:0102335	N,N'-diacetyl-alpha-D-bacillosaminyl-tri-trans,hepta-cis-undecaprenyldiphosphate + UDP-N-acetyl-alpha-D-galactosamine = H(+) + N-acetyl-alpha-D-galactosaminyl-(1->3)-N,N'-diacetyl-alpha-D-bacillosaminyl-tri-trans,hepta-cis-undecaprenyl diphosphate + UDP.	N,N'-diacetylbacillosaminyl-diphospho-undecaprenol alpha-1,3-N-acetylgalactosaminyltransferase activity	0.981684566	EC
EC:7.1.2.1	GO:0006757	ATP + H(+)(in) + H2O = ADP + 2 H(+)(out) + phosphate.	ATP generation from ADP	0.981590569	EC
EC:2.7.1.157	GO:0047910	ATP + N-acetyl-alpha-D-galactosamine = ADP + H(+) + N-acetyl-alpha-D-galactosamine 1-phosphate.	galactose 1-dehydrogenase (NADP+) activity	0.974719465	EC
EC:2.7.1.153	GO:0033517	a 1,2-diacyl-sn-glycero-3-phospho-(1D-myo-inositol-4,5-bisphosphate) +ATP = a 1,2-diacyl-sn-glycero-3-phospho-(1D-myo-inositol-3,4,5-trisphosphate) + ADP + H(+).	myo-inositol hexakisphosphate metabolic process	0.971914709	EC
EC:3.1.13.-	GO:0016788	Hydrolases, acting on ester bonds, exoribonucleases producing 5'-phosphomonoesters	hydrolase activity, acting on ester bonds	0.978786588	EC
EC:4.2.1.44	GO:0102497	scyllo-inosose = 3D-3,5/4-trihydroxycyclohexane-1,2-dione + H2O.	scyllo-inositol dehydrogenase (NADP+) activity	0.963707209	EC
GO:0160044	GO:0005452	sulfate:chloride antiporter activity	solute:inorganic anion antiporter activity	0.980932593	GO
EC:3.4.24.-	GO:0008233	Hydrolases, acting on peptide bonds (peptidases), metalloendopeptidases	peptidase activity	0.973274112	EC
EC:1.4.1.13	GO:0004354	2 L-glutamate + NADP(+) = 2-oxoglutarate + H(+) + L-glutamine + NADPH.	glutamate dehydrogenase (NADP+) activity	0.977063	EC
EC:3.4.21.35	GO:0010815	Preferential cleavage of Arg-|-Xaa bonds in small molecule substrates.Highly selective action to release kallidin (lysyl-bradykinin) fromkininogen involves hydrolysis of Met-|-Xaa or Leu-|-Xaa.	bradykinin catabolic process	0.957039177	EC
GO:0160123	GO:0005652	structural constituent of nuclear lamina	nuclear lamina	0.99169606	GO
GO:0140853	GO:0120020	cholesterol-protein transferase activity	cholesterol transfer activity	0.993071198	GO
GO:0120228	GO:0036158	outer dynein arm docking complex	outer dynein arm assembly	0.979007661	GO
EC:2.1.1.34	GO:0061712	guanosine(18) in tRNA + S-adenosyl-L-methionine = 2'-O-methylguanosine(18) in tRNA + H(+) + S-adenosyl-L-homocysteine.	tRNA (N(6)-L-threonylcarbamoyladenosine(37)-C(2))-methylthiotransferase	0.973448873	EC
GO:0106235	GO:1902388	ceramide-1-phosphate phosphatase activity	ceramide 1-phosphate transfer activity	0.988231719	GO
EC:3.2.1.182	GO:0102726	(1) DIMBOA beta-D-glucoside + H2O = D-glucose + DIMBOA.(2) DIBOA beta-D-glucoside + H2O = D-glucose + DIBOA.	DIMBOA glucoside beta-D-glucosidase activity	0.978425443	EC
EC:1.1.1.219	GO:0033788	a (2R,3S,4S)-leucoanthocyanidin + NADP(+) = a (2R,3R)-dihydroflavonol +H(+) + NADPH.	leucoanthocyanidin reductase activity	0.974730968	EC
GO:0140804	GO:1990404	NAD+- protein-lysine ADP-ribosyltransferase activity	NAD+-protein ADP-ribosyltransferase activity	0.994797707	GO
EC:1.11.1.9	GO:0043295	2 glutathione + H2O2 = glutathione disulfide + 2 H2O.	glutathione binding	0.984343469	EC
EC:4.1.2.42	GO:0019518	(1) D-threonine = acetaldehyde + glycine.(2) D-allo-threonine = acetaldehyde + glycine.	L-threonine catabolic process to glycine	0.968557	EC
EC:4.3.1.-	GO:0016841	Lyases, carbon-nitrogen lyases, ammonia-lyases	ammonia-lyase activity	0.973976493	EC
EC:2.6.1.85	GO:1903600	chorismate + L-glutamine = 4-amino-4-deoxychorismate + L-glutamate.	glutaminase complex	0.970088899	EC
EC:1.1.1.383	GO:0046568	(1) (2R)-2,3-dihydroxy-3-methylbutanoate + NAD(+) = (2S)-2-acetolactate +H(+) + NADH.(2) (2R)-2,3-dihydroxy-3-methylbutanoate + NADP(+) = (2S)-2-acetolactate+ H(+) + NADPH.	3-methylbutanal reductase [NAD(P)H] activity	0.972376764	EC
EC:2.4.1.21	GO:0102751	[(1->4)-alpha-D-glucosyl](n) + ADP-alpha-D-glucose = [(1->4)-alpha-D-glucosyl](n+1) + ADP + H(+).	UDP-alpha-D-glucose:glucosyl-glycogenin alpha-D-glucosyltransferase activity	0.982524037	EC
EC:3.1.1.4	GO:0006653	a 1,2-diacyl-sn-glycero-3-phosphocholine + H2O = a 1-acyl-sn-glycero-3-phosphocholine + a fatty acid + H(+).	1,2-diacyl-sn-glycero-3-phosphocholine metabolic process	0.980825186	EC
EC:2.1.1.228	GO:0061712	guanosine(37) in tRNA + S-adenosyl-L-methionine = H(+) + N(1)-methylguanosine(37) in tRNA + S-adenosyl-L-homocysteine.	tRNA (N(6)-L-threonylcarbamoyladenosine(37)-C(2))-methylthiotransferase	0.974646688	EC
GO:0140942	GO:0032454	histone H3K9 dimethyltransferase activity	histone H3K9 demethylase activity	0.994285524	GO
EC:3.2.1.180	GO:0047237	beta-D-4-deoxy-Delta(4)-GlcpA-(1->3)-beta-D-GalpNAc6S + H2O = 5-dehydro-4-deoxy-D-glucuronate + N-acetyl-beta-D-galactosamine 6-sulfate.	glucuronylgalactosylproteoglycan 4-beta-N-acetylgalactosaminyltransferase activity	0.980522096	EC
EC:2.3.1.76	GO:1904768	all-trans-retinol + an acyl-CoA = an all-trans-retinyl ester + CoA.	all-trans-retinol binding	0.982840359	EC
EC:2.5.1.16	GO:0004766	putrescine + S-adenosyl 3-(methylsulfanyl)propylamine = H(+) + S-methyl-5'-thioadenosine + spermidine.	spermidine synthase activity	0.968495429	EC
GO:0160141	GO:0120159	23S rRNA pseudouridine(955/2504/2580) synthase activity	rRNA pseudouridine synthase activity	0.991052687	GO
GO:0120319	GO:0080132	long-chain fatty acid omega-1 hydroxylase activity	fatty acid alpha-hydroxylase activity	0.985212386	GO
EC:1.18.6.-	GO:0016732	Oxidoreductases, acting on iron-sulfur proteins as donors, with dinitrogen as acceptor	oxidoreductase activity, acting on iron-sulfur proteins as donors, dinitrogen as acceptor	0.995356321	EC
EC:2.7.3.9	GO:0101006	L-histidyl-[protein] + phosphoenolpyruvate = N(pros)-phospho-L-histidyl-[protein] + pyruvate.	protein histidine phosphatase activity	0.971926689	EC
EC:2.7.1.219	GO:0006757	ATP + D-threonate = 4-O-phospho-D-threonate + ADP + H(+).	ATP generation from ADP	0.976502955	EC
EC:2.7.8.24	GO:0047355	a CDP-1,2-diacyl-sn-glycerol + choline = a 1,2-diacyl-sn-glycero-3-phosphocholine + CMP + H(+).	CDP-glycerol glycerophosphotransferase activity	0.974741817	EC
EC:2.6.1.34	GO:0051991	2-oxoglutarate + UDP-N-acetylbacillosamine = L-glutamate + UDP-2-acetamido-2,6-dideoxy-alpha-D-xylo-hex-4-ulose.	UDP-N-acetyl-D-glucosamine:N-acetylmuramoyl-L-alanyl-D-glutamyl-meso-2,6-diaminopimelyl-D-alanyl-D-alanine-diphosphoundecaprenol 4-beta-N-acetylglucosaminlytransferase activity	0.972250223	EC
EC:1.1.3.21	GO:0042743	O2 + sn-glycerol 3-phosphate = dihydroxyacetone phosphate + H2O2.	hydrogen peroxide metabolic process	0.970788181	EC
EC:2.4.2.52	GO:1990966	3'-dephospho-CoA + ATP = 2'-(5''-triphospho-alpha-D-ribosyl)-3'-dephospho-CoA + adenine.	ATP generation from poly-ADP-D-ribose	0.976394236	EC
EC:2.8.2.35	GO:0030205	n 3'-phosphoadenylyl sulfate + dermatan = n adenosine 3',5'-bisphosphate+ dermatan 4'-sulfate + n H(+).	dermatan sulfate metabolic process	0.969502568	EC
GO:0141119	GO:0044030	chromosomal DNA methylation maintenance following DNA replication	regulation of DNA methylation	0.981613994	GO
EC:2.6.1.82	GO:0033094	2-oxoglutarate + putrescine = 4-aminobutanal + L-glutamate.	putrescine--2-oxoglutarate transaminase activity	0.978207469	EC
EC:2.4.1.56	GO:0051991	UDP-N-acetyl-alpha-D-glucosamine + [lipopolysaccharide] = UDP + N-acetyl-alpha-D-glucosaminyl-[lipopolysaccharide].	UDP-N-acetyl-D-glucosamine:N-acetylmuramoyl-L-alanyl-D-glutamyl-meso-2,6-diaminopimelyl-D-alanyl-D-alanine-diphosphoundecaprenol 4-beta-N-acetylglucosaminlytransferase activity	0.978382707	EC
GO:0140771	GO:0016454	ACP-dependent peptidyl-lysine N6-palmitoyltransferase activity	C-palmitoyltransferase activity	0.980917871	GO
EC:2.4.1.255	GO:0102571	(1) L-seryl-[protein] + UDP-N-acetyl-alpha-D-glucosamine = 3-O-(N-acetyl-beta-D-glucosaminyl)-L-seryl-[protein] + H(+) + UDP.(2) L-threonyl-[protein] + UDP-N-acetyl-alpha-D-glucosamine = 3-O-(N-acetyl-beta-D-glucosaminyl)-L-threonyl-[protein] + H(+) + UDP.	[protein]-3-O-(N-acetyl-D-glucosaminyl)-L-serine/L-threonine O-N-acetyl-alpha-D-glucosaminase activity	0.977214992	EC
EC:2.7.8.29	GO:0006653	a 1,2-diacyl-sn-glycero-3-phosphoethanolamine + L-serine = a 1,2-diacyl-sn-glycero-3-phospho-L-serine + ethanolamine.	1,2-diacyl-sn-glycero-3-phosphocholine metabolic process	0.972019315	EC
EC:1.6.99.-	GO:0050664	Oxidoreductases, acting on NADH or NADPH, with other acceptors	oxidoreductase activity, acting on NAD(P)H, oxygen as acceptor	0.990318894	EC
EC:3.5.1.105	GO:0051991	H2O + N,N'-diacetylchitobiose = acetate + N-acetyl-beta-D-glucosaminyl-(1->4)-D-glucosamine.	UDP-N-acetyl-D-glucosamine:N-acetylmuramoyl-L-alanyl-D-glutamyl-meso-2,6-diaminopimelyl-D-alanyl-D-alanine-diphosphoundecaprenol 4-beta-N-acetylglucosaminlytransferase activity	0.972801328	EC
EC:2.1.1.101	GO:1904047	macrocin + S-adenosyl-L-methionine = H(+) + S-adenosyl-L-homocysteine +tylosin.	S-adenosyl-L-methionine binding	0.967771351	EC
EC:2.7.1.68	GO:0033517	a 1,2-diacyl-sn-glycero-3-phospho-(1D-myo-inositol 4-phosphate) + ATP =a 1,2-diacyl-sn-glycero-3-phospho-(1D-myo-inositol-4,5-bisphosphate) +ADP + H(+).	myo-inositol hexakisphosphate metabolic process	0.971503973	EC
EC:1.1.1.302	GO:0043723	(1) 2,5-diamino-6-(1-D-ribitylamino)pyrimidin-4(3H)-one 5'-phosphate +NAD(+) = 2,5-diamino-6-(1-D-ribosylamino)pyrimidin-4(3H)-one 5'-phosphate+ H(+) + NADH.(2) 2,5-diamino-6-(1-D-ribitylamino)pyrimidin-4(3H)-one 5'-phosphate +NADP(+) = 2,5-diamino-6-(1-D-ribosylamino)pyrimidin-4(3H)-one5'-phosphate + H(+) + NADPH.	2,5-diamino-6-ribitylamino-4(3H)-pyrimidinone 5'-phosphate deaminase activity	0.976989985	EC
EC:2.4.1.1	GO:0106073	[(1->4)-alpha-D-glucosyl](n) + phosphate = [(1->4)-alpha-D-glucosyl](n-1)+ alpha-D-glucose 1-phosphate.	dolichyl pyrophosphate Glc2Man9GlcNAc2 alpha-1,2-glucosyltransferase activity	0.977846324	EC
EC:3.2.2.31	GO:0033699	Hydrolyzes free adenine bases from 7,8-dihydro-8-oxoguanine:adeninemismatched double-stranded DNA, leaving an apurinic site.	DNA 5'-adenosine monophosphate hydrolase activity	0.969901085	EC
EC:3.5.3.23	GO:0102525	2 H(+) + 2 H2O + N(2)-succinyl-L-arginine = CO2 + N(2)-succinyl-L-ornithine + 2 NH4(+).	2-oxoglutarate, L-arginine oxygenase (succinate-forming) activity	0.972294986	EC
EC:2.3.1.177	GO:1901787	benzoyl-CoA + 3 H(+) + 3 malonyl-CoA = biphenyl-3,5-diol + 4 CO2 + 4 CoA.	benzoyl-CoA metabolic process	0.977261245	EC
EC:4.2.1.106	GO:0102517	7alpha,12alpha-dihydroxy-3-oxochol-4-en-24-oyl-CoA = 12alpha-hydroxy-3-oxochola-4,6-dien-24-oyl-CoA + H2O.	oleate 12-hydroxylase activity	0.971307755	EC
EC:1.1.1.336	GO:0089714	H2O + 2 NAD(+) + UDP-N-acetyl-alpha-D-mannosamine = 3 H(+) + 2 NADH +UDP-N-acetyl-alpha-D-mannosaminouronate.	UDP-N-acetyl-D-mannosamine dehydrogenase activity	0.978227794	EC
EC:3.2.2.6	GO:1990404	H2O + NAD(+) = ADP-D-ribose + H(+) + nicotinamide.	NAD+-protein ADP-ribosyltransferase activity	0.982295156	EC
EC:3.1.3.64	GO:1902635	a 1,2-diacyl-sn-glycero-3-phospho-(1D-myo-inositol-3-phosphate) + H2O =a 1,2-diacyl-sn-glycero-3-phospho-(1D-myo-inositol) + phosphate.	1-phosphatidyl-1D-myo-inositol 4,5-bisphosphate biosynthetic process	0.972000778	EC
GO:0140494	GO:0044001	migrasome	migration in host	0.979433537	GO
GO:0141112	GO:0051276	broken chromosome clustering	chromosome organization	0.973378837	GO
EC:3.1.21.5	GO:1990238	Endonucleolytic cleavage of DNA to give specific double-strandedfragments with terminal 5'-phosphates.	double-stranded DNA endonuclease activity	0.979500532	EC
EC:1.13.12.5	GO:0016716	coelenterazine h + O2 = CO2 + excited coelenteramide h monoanion + H(+) +hnu.	oxidoreductase activity, acting on paired donors, with incorporation or reduction of molecular oxygen, another compound as one donor, and incorporation of one atom of oxygen	0.960222125	EC
EC:3.5.1.-	GO:0016811	Hydrolases, acting on carbon-nitrogen bonds, other than peptide bonds, in linear amides	hydrolase activity, acting on carbon-nitrogen (but not peptide) bonds, in linear amides	0.993252516	EC
GO:0140861	GO:0006338	DNA repair-dependent chromatin remodeling	chromatin remodeling	0.987071753	GO
EC:3.1.1.31	GO:0051156	6-phospho-D-glucono-1,5-lactone + H2O = 6-phospho-D-gluconate + H(+).	glucose 6-phosphate metabolic process	0.973466754	EC
EC:2.3.1.57	GO:1905502	acetyl-CoA + an alkane-alpha,omega-diamine = an N-acetylalkane-alpha,omega-diamine + CoA + H(+).	acetyl-CoA binding	0.971822083	EC
EC:2.4.1.345	GO:0047395	a 1,2-diacyl-sn-glycero-3-phospho-(1D-myo-inositol) + GDP-alpha-D-mannose= a 1,2-diacyl-sn-glycero-3-phospho-[alpha-D-mannopyranosyl-(1<->6)-D-myo-inositol] + GDP + H(+).	glycerophosphoinositol glycerophosphodiesterase activity	0.970444858	EC
GO:0140460	GO:0009617	response to Gram-negative bacterium	response to bacterium	0.989372492	GO
EC:1.5.98.1	GO:0018537	5,10-methylenetetrahydromethanopterin + 2 H(+) + oxidized coenzyme F420-(gamma-L-Glu)(n) = 5,10-methenyl-5,6,7,8-tetrahydromethanopterin +reduced coenzyme F420-(gamma-L-Glu)(n).	coenzyme F420-dependent N5,N10-methenyltetrahydromethanopterin reductase activity	0.984340131	EC
EC:2.4.1.241	GO:0102996	a 1,2-diacyl-3-O-(beta-D-galactosyl)-sn-glycerol + UDP-alpha-D-galactose= 1,2-diacyl-3-O-[alpha-D-galactosyl-(1->6)-beta-D-galactosyl]-sn-glycerol + H(+) + UDP.	beta,beta digalactosyldiacylglycerol galactosyltransferase activity	0.979794025	EC
EC:1.13.11.6	GO:0018775	3-hydroxyanthranilate + O2 = (2Z,4Z)-2-amino-3-carboxymuconate6-semialdehyde.	2-hydroxymuconate-semialdehyde hydrolase activity	0.971037686	EC
EC:3.5.2.-	GO:0016812	Hydrolases, acting on carbon-nitrogen bonds, other than peptide bonds, in cyclic amides	hydrolase activity, acting on carbon-nitrogen (but not peptide) bonds, in cyclic amides	0.993614912	EC
EC:5.3.3.12	GO:0033981	L-dopachrome = 5,6-dihydroxyindole-2-carboxylate.	D-dopachrome decarboxylase activity	0.974022329	EC
GO:0140729	GO:0009682	self-resistance to endogenously produced metabolite	induced systemic resistance	0.969148695	GO
EC:3.4.23.50	GO:0019071	Processing at the authentic HIV-1 PR recognition site and release of themature p17 matrix and the p24 capsid protein, as a result of the cleavageof the -SQNY-|-PIVQ- cleavage site.	viral DNA cleavage involved in viral genome maturation	0.950948536	EC
EC:2.1.1.201	GO:0080150	a 2-methoxy-6-all-trans-polyprenyl-1,4-benzoquinol + S-adenosyl-L-methionine = a 6-methoxy-3-methyl-2-all-trans-polyprenyl-1,4-benzoquinol+ H(+) + S-adenosyl-L-homocysteine.	S-adenosyl-L-methionine:benzoic acid carboxyl methyl transferase activity	0.969666958	EC
EC:1.2.7.4	GO:0016699	CO + H2O + 2 oxidized [2Fe-2S]-[ferredoxin] = CO2 + 2 H(+) + 2 reduced[2Fe-2S]-[ferredoxin].	oxidoreductase activity, acting on hydrogen as donor, iron-sulfur protein as acceptor	0.980803013	EC
EC:2.3.1.193	GO:0070125	acetyl-CoA + ATP + cytidine(34) in elongator tRNA(Met) + H2O = ADP +CoA + H(+) + N(4)-acetylcytidine(34) in elongator tRNA(Met) + phosphate.	mitochondrial translational elongation	0.967502117	EC
GO:0140608	GO:0097202	cysteine-type endopeptidase activator activity	activation of cysteine-type endopeptidase activity	0.994512796	GO
EC:4.99.1.2	GO:0045340	an alkylmercury + H(+) = an alkane + Hg(2+).	mercury ion binding	0.969023228	EC
EC:2.1.1.189	GO:0051075	S-adenosyl-L-methionine + uridine(747) in 23S rRNA = 5-methyluridine(747)in 23S rRNA + H(+) + S-adenosyl-L-homocysteine.	S-adenosylmethionine:tRNA ribosyltransferase-isomerase activity	0.972336829	EC
EC:3.4.23.36	GO:0097304	Release of signal peptides from bacterial membrane prolipoproteins.Hydrolyzes -Xaa-Yaa-Zaa-|-(S,diacylglyceryl)Cys-, in which Xaa ishydrophobic (preferably Leu), and Yaa (Ala or Ser) and Zaa (Gly or Ala)have small, neutral side chains.	lipoprotein biosynthetic process via signal peptide cleavage	0.962516665	EC
EC:4.1.2.25	GO:0004153	7,8-dihydroneopterin = 6-hydroxymethyl-7,8-dihydropterin +glycolaldehyde.	dihydropterin deaminase activity	0.972109139	EC
EC:7.4.2.-	GO:0015616	Translocases, catalysing the translocation amino acids and peptides, linked to the hydrolysis of a nucleoside triphosphate	DNA translocase activity	0.969992518	EC
EC:1.1.3.20	GO:1903173	a long-chain primary fatty alcohol + O2 = a long-chain fatty aldehyde +H2O2.	fatty alcohol metabolic process	0.969838858	EC
GO:0062144	GO:0004642	L-propargylglycine synthase activity	phosphoribosylformylglycinamidine synthase activity	0.97769779	GO
EC:1.3.5.6	GO:0052886	9,9'-di-cis-zeta-carotene + 2 a quinone = 7,7',9,9'-tetra-cis-lycopene +2 a quinol.	9,9'-dicis-carotene:quinone oxidoreductase activity	0.984512568	EC
EC:2.3.1.8	GO:1905502	acetyl-CoA + phosphate = acetyl phosphate + CoA.	acetyl-CoA binding	0.974886596	EC
GO:0106439	GO:0043858	L-lysine:L-arginine antiporter activity	arginine:ornithine antiporter activity	0.981325269	GO
EC:2.4.1.150	GO:0051991	a beta-D-Gal-(1->4)-beta-D-GlcNAc-(1->3)-beta-D-Gal-(1->4)-beta-D-GlcNAcderivative + UDP-N-acetyl-alpha-D-glucosamine = a beta-D-Gal-(1->4)-beta-D-GlcNAc-(1->3)-[beta-D-GlcNAc-(1->6)]-beta-D-Gal-(1->4)-N-acetyl-beta-D-glucosaminyl derivative + H(+) + UDP.	UDP-N-acetyl-D-glucosamine:N-acetylmuramoyl-L-alanyl-D-glutamyl-meso-2,6-diaminopimelyl-D-alanyl-D-alanine-diphosphoundecaprenol 4-beta-N-acetylglucosaminlytransferase activity	0.980044186	EC
EC:2.7.7.49	GO:0120108	a 2'-deoxyribonucleoside 5'-triphosphate + DNA(n) = diphosphate +DNA(n+1).	DNA-3'-diphospho-5'-guanosine diphosphatase	0.975885451	EC
EC:1.14.13.9	GO:0097052	H(+) + L-kynurenine + NADPH + O2 = 3-hydroxy-L-kynurenine + H2O +NADP(+).	L-kynurenine metabolic process	0.974184871	EC
EC:2.7.11.25	GO:0006757	(1) ATP + L-seryl-[protein] = ADP + H(+) + O-phospho-L-seryl-[protein].(2) ATP + L-threonyl-[protein] = ADP + H(+) + O-phospho-L-threonyl-[protein].	ATP generation from ADP	0.972467899	EC
EC:1.7.1.13	GO:0043796	7-aminomethyl-7-carbaguanine + 2 NADP(+) = 7-cyano-7-deazaguanine +3 H(+) + 2 NADPH.	glyceraldehyde dehydrogenase (NADP+) activity	0.971114516	EC
EC:3.1.4.16	GO:1901265	a nucleoside 2',3'-cyclic phosphate + H2O = a nucleoside 3'-phosphate +H(+).	nucleoside phosphate binding	0.97816354	EC
EC:1.14.11.-	GO:0050498	Oxidoreductases, acting on paired donors, with incorporation or reduction of molecular oxygen. The oxygen incorporated need not be derived from O2, with 2-oxoglutarate as one donor, and incorporation of one atom each of oxygen into both donors	oxidoreductase activity, acting on paired donors, with incorporation or reduction of molecular oxygen, with 2-oxoglutarate as one donor, and the other dehydrogenated	0.993327439	EC
EC:1.13.12.7	GO:0047077	ATP + firefly D-luciferin + O2 = AMP + CO2 + diphosphate + fireflyoxyluciferin + hnu.	Photinus-luciferin 4-monooxygenase (ATP-hydrolyzing) activity	0.96809411	EC
EC:3.1.6.1	GO:0043199	an aryl sulfate + H2O = a phenol + H(+) + sulfate.	sulfate binding	0.968628109	EC
EC:2.4.1.242	GO:0102751	[(1->4)-alpha-D-glucosyl](n) + an NDP-alpha-D-glucose = [(1->4)-alpha-D-glucosyl](n+1) + a ribonucleoside 5'-diphosphate + H(+).	UDP-alpha-D-glucose:glucosyl-glycogenin alpha-D-glucosyltransferase activity	0.976057589	EC
EC:2.4.1.258	GO:0031502	a dolichyl beta-D-mannosyl phosphate + alpha-D-Man-(1->2)-alpha-D-Man-(1->2)-alpha-D-Man-(1->3)-[alpha-D-Man-(1->6)]-beta-D-Man-(1->4)-beta-D-GlcNAc-(1->4)-alpha-D-GlcNAc-diphosphodolichol = a dolichyl phosphate +alpha-D-Man-(1->2)-alpha-D-Man-(1->2)-alpha-D-Man-(1->3)-[alpha-D-Man-(1->3)-alpha-D-Man-(1->6)]-beta-D-Man-(1->4)-beta-D-GlcNAc-(1->4)-alpha-D-GlcNAc-diphosphodolichol + H(+).	dolichyl-phosphate-mannose-protein mannosyltransferase complex	0.976327121	EC
EC:7.3.2.5	GO:0006757	ATP + H2O + molybdate(out) = ADP + H(+) + molybdate(in) + phosphate.	ATP generation from ADP	0.975543916	EC
GO:0140616	GO:0004447	iodotyrosine deiodinase activity	iodide peroxidase activity	0.976904511	GO
EC:3.5.2.19	GO:0046343	H2O + streptothricin F = streptothricin F acid.	streptomycin metabolic process	0.965049624	EC
EC:7.5.2.-	GO:0015616	Translocases, catalysing the translocation carbohydrates and their derivatives, linked to the hydrolysis of a nucleoside triphosphate	DNA translocase activity	0.968825102	EC
EC:2.1.1.69	GO:0019281	(1) a 5-hydroxyfurocoumarin + S-adenosyl-L-methionine =a 5-methoxyfurocoumarin + H(+) + S-adenosyl-L-homocysteine.(2) bergaptol + S-adenosyl-L-methionine = bergapten + S-adenosyl-L-homocysteine.	L-methionine biosynthetic process from homoserine via O-succinyl-L-homoserine and cystathionine	0.963616014	EC
EC:5.3.3.1	GO:0047787	a 3-oxo-Delta(5)-steroid = a 3-oxo-Delta(4)-steroid.	Delta4-3-oxosteroid 5beta-reductase activity	0.976674139	EC
EC:4.2.2.n1	GO:0042543	Exolytic cleavage of the (1->4)-beta-glycosidic linkage betweenN-acetylmuramic acid (MurNAc) and N-acetylglucosamine (GlcNAc) residuesin peptidoglycan, from either the reducing or the non-reducing ends ofthe peptidoglycan chains, with concomitant formation of a 1,6-anhydrobondin the MurNAc residue.	protein N-linked glycosylation via arginine	0.957616985	EC
EC:3.2.2.28	GO:0090305	Specifically hydrolyzes mismatched double-stranded DNA andpolynucleotides, releasing free uracil.	nucleic acid phosphodiester bond hydrolysis	0.969260216	EC
EC:2.3.1.16	GO:1905502	acetyl-CoA + an acyl-CoA = a 3-oxoacyl-CoA + CoA.	acetyl-CoA binding	0.981837988	EC
EC:1.4.1.-	GO:0016639	Oxidoreductases, acting on the CH-NH2 group of donors, with NAD(+) or NADP(+) as acceptor	oxidoreductase activity, acting on the CH-NH2 group of donors, NAD or NADP as acceptor	0.994997501	EC
EC:1.4.9.-	GO:0052877	Oxidoreductases, acting on the CH-NH2 group of donors, with a copper protein as acceptor	oxidoreductase activity, acting on the CH-NH2 group of donors, with a copper protein as acceptor	0.995860577	EC
EC:3.4.13.19	GO:1901605	an L-aminoacyl-L-amino acid + H2O = 2 an L-alpha-amino acid.	alpha-amino acid metabolic process	0.973493993	EC
EC:1.17.3.-	GO:0016727	Oxidoreductases, acting on CH or CH2 groups, with oxygen as acceptor	oxidoreductase activity, acting on CH or CH2 groups, oxygen as acceptor	0.993951976	EC
EC:3.1.4.41	GO:0140338	a sphingomyelin + H2O = an N-acylsphing-4-enine 1-phosphate + choline +H(+).	sphingomyelin transfer activity	0.979009867	EC
EC:2.1.1.14	GO:0003871	5-methyltetrahydropteroyltri-L-glutamate + L-homocysteine = L-methionine+ tetrahydropteroyltri-L-glutamate.	5-methyltetrahydropteroyltriglutamate-homocysteine S-methyltransferase activity	0.979853153	EC
EC:1.2.1.92	GO:0047910	(1) 3,6-anhydro-alpha-L-galactopyranose + H2O + NAD(+) = 3,6-anhydro-L-galactonate + 2 H(+) + NADH.(2) 3,6-anhydro-alpha-L-galactopyranose + H2O + NADP(+) = 3,6-anhydro-L-galactonate + 2 H(+) + NADPH.	galactose 1-dehydrogenase (NADP+) activity	0.977657735	EC
EC:2.1.1.259	GO:0004332	[fructose-bisphosphate aldolase]-L-lysine + 3 S-adenosyl-L-methionine =[fructose-bisphosphate aldolase]-N(6),N(6),N(6)-trimethyl-L-lysine +3 H(+) + 3 S-adenosyl-L-homocysteine.	fructose-bisphosphate aldolase activity	0.97546196	EC
EC:4.1.1.-	GO:0016831	Lyases, carbon-carbon lyases, carboxy-lyases	carboxy-lyase activity	0.980616152	EC
GO:0140397	GO:0102975	versiconal hemiacetal acetate esterase activity	versiconal hemiacetal acetate reductase activity	0.989927113	GO
EC:1.14.99.29	GO:0019135	[eIF5A protein]-deoxyhypusine + AH2 + O2 = [eIF5A protein]-hypusine +A + H2O.	deoxyhypusine monooxygenase activity	0.964430034	EC
EC:3.2.1.46	GO:0047273	a beta-D-galactosyl-(1<->1')-N-acylsphing-4-enine + H2O =an N-acylsphing-4-enine + D-galactose.	galactosylgalactosylglucosylceramide beta-D-acetylgalactosaminyltransferase activity	0.976319849	EC
EC:2.1.2.9	GO:0030698	(6R)-10-formyltetrahydrofolate + L-methionyl-tRNA(fMet) = (6S)-5,6,7,8-tetrahydrofolate + H(+) + N-formyl-L-methionyl-tRNA(fMet).	5,10-methylenetetrahydrofolate-dependent tRNA (m5U54) methyltransferase activity	0.978199065	EC
EC:2.7.1.158	GO:0033517	1D-myo-inositol 1,3,4,5,6-pentakisphosphate + ATP = 1D-myo-inositolhexakisphosphate + ADP + H(+).	myo-inositol hexakisphosphate metabolic process	0.980981112	EC
EC:1.12.2.1	GO:0070069	2 Fe(III)-[cytochrome c3] + H2 = 2 Fe(II)-[cytochrome c3] + 2 H(+).	cytochrome complex	0.976785362	EC
EC:3.6.5.5	GO:0102489	GTP + H2O = GDP + H(+) + phosphate.	GTP phosphohydrolase activity	0.973761439	EC
EC:3.8.-.-	GO:0016824	Hydrolases, acting on halide bonds	hydrolase activity, acting on acid halide bonds	0.990584016	EC
EC:2.1.1.181	GO:0052909	adenosine(1618) in 23S rRNA + S-adenosyl-L-methionine = H(+) + N(6)-methyladenosine(1618) in 23S rRNA + S-adenosyl-L-homocysteine.	18S rRNA (adenine(1779)-N(6)/adenine(1780)-N(6))-dimethyltransferase activity	0.973327518	EC
EC:1.14.16.2	GO:0034617	(6R)-L-erythro-5,6,7,8-tetrahydrobiopterin + L-tyrosine + O2 = (4aS,6R)-4a-hydroxy-L-erythro-5,6,7,8-tetrahydrobiopterin + L-dopa.	tetrahydrobiopterin binding	0.973391891	EC
EC:7.3.-.-	GO:0098661	Translocases, catalysing the translocation of inorganic anions and their chelates	inorganic anion transmembrane transport	0.963586628	EC
EC:3.1.3.10	GO:0005536	alpha-D-glucose 1-phosphate + H2O = D-glucose + phosphate.	D-glucose binding	0.976215541	EC
EC:2.3.1.12	GO:1905502	acetyl-CoA + N(6)-[(R)-dihydrolipoyl]-L-lysyl-[protein] = CoA + N(6)-[(R)-S(8)-acetyldihydrolipoyl]-L-lysyl-[protein].	acetyl-CoA binding	0.971120238	EC
EC:2.3.1.30	GO:1905502	acetyl-CoA + L-serine = CoA + O-acetyl-L-serine.	acetyl-CoA binding	0.973658442	EC
EC:2.5.1.114	GO:0102521	4-demethylwyosine(37) in tRNA(Phe) + S-adenosyl-L-methionine =4-demethyl-7-[(3S)-3-amino-3-carboxypropyl]wyosine(37) in tRNA(Phe) +H(+) + S-methyl-5'-thioadenosine.	tRNA-4-demethylwyosine synthase activity	0.977745533	EC
GO:0062146	GO:0046820	4-chloro-allylglycine synthase activity	4-amino-4-deoxychorismate synthase activity	0.978267729	GO
EC:3.5.2.1	GO:0047694	barbiturate + H2O = 3-oxo-3-ureidopropanoate.	barbiturase activity	0.973153532	EC
GO:0140956	GO:0031151	histone H3K79 trimethyltransferase activity	histone H3K79 methyltransferase activity	0.99046725	GO
EC:7.6.2.7	GO:0006757	ATP + H2O + taurine(out) = ADP + H(+) + phosphate + taurine(in).	ATP generation from ADP	0.978652477	EC
EC:1.6.1.-	GO:0050664	Oxidoreductases, acting on NADH or NADPH, with NAD(+) or NADP(+) as acceptor	oxidoreductase activity, acting on NAD(P)H, oxygen as acceptor	0.991786242	EC
EC:3.4.24.3	GO:0019797	Digestion of native collagen in the triple helical region at Xaa-|-Glybonds. With synthetic peptides, a preference is shown for Gly at P3 andP1', Pro and Ala at P2 and P2', and hydroxyproline, Ala or Arg at P3'.	procollagen-proline 3-dioxygenase activity	0.959164023	EC
EC:6.3.5.9	GO:0043802	2 ATP + 2 H2O + hydrogenobyrinate + 2 L-glutamine = 2 ADP + 2 H(+) +hydrogenobyrinate a,c-diamide + 2 L-glutamate + 2 phosphate.	hydrogenobyrinic acid a,c-diamide synthase (glutamine-hydrolysing) activity	0.97330749	EC
GO:0140874	GO:0008153	paraherquonin biosynthetic process	para-aminobenzoic acid biosynthetic process	0.969011605	GO
EC:4.2.1.79	GO:0050440	(2S,3S)-2-methylcitrate = 2-methyl-cis-aconitate + H2O.	2-methylcitrate synthase activity	0.977804363	EC
EC:1.9.6.1	GO:0050140	2 Fe(II)-[cytochrome] + 2 H(+) + nitrate = 2 Fe(III)-[cytochrome] + H2O +nitrite.	nitrate reductase (cytochrome) activity	0.979397058	EC
GO:0140859	GO:0050550	pterocarpan synthase activity	pinene synthase activity	0.973795712	GO
EC:3.2.2.5	GO:1990404	H2O + NAD(+) = ADP-D-ribose + H(+) + nicotinamide.	NAD+-protein ADP-ribosyltransferase activity	0.982295156	EC
EC:1.1.1.313	GO:0043914	2-hydroxyethane-1-sulfonate + NADP(+) = H(+) + NADPH + sulfoacetaldehyde.	NADPH:sulfur oxidoreductase activity	0.977045119	EC
GO:0000515	GO:0015327	aspartate:glutamate, proton antiporter activity	cystine:glutamate antiporter activity	0.977317214	GO
EC:4.2.1.118	GO:0046565	3-dehydroshikimate = 3,4-dihydroxybenzoate + H2O.	3-dehydroshikimate dehydratase activity	0.978178024	EC
EC:1.14.13.148	GO:0070995	NADPH + O2 + trimethylamine = H2O + NADP(+) + trimethylamine N-oxide.	NADPH oxidation	0.978186786	EC
EC:1.2.1.50	GO:0050061	a long-chain fatty aldehyde + CoA + NADP(+) = a long-chain fatty acyl-CoA+ H(+) + NADPH.	long-chain fatty aldehyde dehydrogenase (NAD+) activity	0.978892565	EC
GO:0140965	GO:0034587	secondary piRNA processing	piRNA processing	0.987042189	GO
EC:6.2.1.45	GO:0004839	ATP + ubiquitin + [E1 ubiquitin-activating enzyme]-L-cysteine = AMP +diphosphate + S-ubiquitinyl-[E1 ubiquitin-activating enzyme]-L-cysteine.	ubiquitin activating enzyme activity	0.973066151	EC
EC:3.4.23.40	GO:0050485	Prefers hydrophobic residues Phe, Val, Ile, Leu, and Ala at P1 and P1',but also cleaves -Phe-|-Asp- and -Asp-|-Asp- bonds in 2S albumin fromplant seeds.	oxidoreductase activity, acting on X-H and Y-H to form an X-Y bond, with a disulfide as acceptor	0.951732993	EC
EC:1.2.4.-	GO:0016624	Oxidoreductases, acting on the aldehyde or oxo group of donors, with a disulfide as acceptor	oxidoreductase activity, acting on the aldehyde or oxo group of donors, disulfide as acceptor	0.995081544	EC
GO:0140382	GO:0004510	tryptamine 4-monooxygenase activity	tryptophan 5-monooxygenase activity	0.983808756	GO
EC:1.3.1.44	GO:0006637	a 2,3-saturated acyl-CoA + NAD(+) = a (2E)-enoyl-CoA + H(+) + NADH.	acyl-CoA metabolic process	0.974485874	EC
EC:2.3.2.6	GO:0006429	(1) L-leucyl-tRNA(Leu) + N-terminal L-lysyl-[protein] = H(+) + N-terminalL-leucyl-L-lysyl-[protein] + tRNA(Leu).(2) L-leucyl-tRNA(Leu) + N-terminal L-arginyl-[protein] = H(+) +N-terminal L-leucyl-L-arginyl-[protein] + tRNA(Leu).	leucyl-tRNA aminoacylation	0.973256052	EC
GO:0140480	GO:1902440	mitotic spindle pole body insertion into the nuclear envelope	protein localization to mitotic spindle pole body	0.981615007	GO
EC:1.14.14.51	GO:0003958	(4S)-limonene + O2 + reduced [NADPH--hemoprotein reductase] = (1S,5R)-carveol + H(+) + H2O + oxidized [NADPH--hemoprotein reductase].	NADPH-hemoprotein reductase activity	0.975107133	EC
EC:7.2.2.1	GO:0006757	ATP + H2O + 4 Na(+)(in) = ADP + H(+) + 4 Na(+)(out) + phosphate.	ATP generation from ADP	0.977083862	EC
EC:5.3.1.29	GO:0102561	alpha-D-ribose 1,5-bisphosphate = D-ribulose 1,5-bisphosphate.	D-ribose 2,5-bisphosphate 2-phosphohydrolase activity	0.979109228	EC
EC:7.1.2.-	GO:0008750	Translocases, catalysing the translocation of hydrons, hydron translocation linked to the hydrolysis of a nucleoside triphosphate	proton-translocating NAD(P)+ transhydrogenase activity	0.968374491	EC
EC:6.3.1.2	GO:0006757	ATP + L-glutamate + NH4(+) = ADP + H(+) + L-glutamine + phosphate.	ATP generation from ADP	0.974883914	EC
EC:3.1.11.1	GO:0008409	Exonucleolytic cleavage in the 3'- to 5'-direction to yield nucleoside5'-phosphates.	5'-3' exonuclease activity	0.978104115	EC
EC:2.7.7.2	GO:0047884	ATP + FMN + H(+) = diphosphate + FAD.	FAD diphosphatase activity	0.974258065	EC
EC:2.3.1.46	GO:0008899	L-homoserine + succinyl-CoA = CoA + O-succinyl-L-homoserine.	homoserine O-succinyltransferase activity	0.978060663	EC
EC:2.7.10.2	GO:0006757	ATP + L-tyrosyl-[protein] = ADP + H(+) + O-phospho-L-tyrosyl-[protein].	ATP generation from ADP	0.971843004	EC
EC:3.1.4.17	GO:1901265	a nucleoside 3',5'-cyclic phosphate + H2O = a nucleoside 5'-phosphate +H(+).	nucleoside phosphate binding	0.978170872	EC
EC:6.3.3.7	GO:0006757	3 AH2 + ATP + H2O + Ni-sirohydrochlorin a,c-diamide = 15,17(3)-seco-F430-17(3)-acid + 3 A + ADP + phosphate.	ATP generation from ADP	0.969414473	EC
EC:3.2.1.35	GO:0030340	Random hydrolysis of (1->4)-linkages between N-acetyl-beta-D-glucosamineand D-glucuronate residues in hyaluronate.	hyaluronate lyase activity	0.969663322	EC
EC:4.2.1.130	GO:0061727	H2O + methylglyoxal = (R)-lactate + H(+).	methylglyoxal catabolic process to lactate	0.976136148	EC
EC:2.6.99.-	GO:0016769	Transferases, transferring nitrogenous groups, transferring other nitrogenous groups	transferase activity, transferring nitrogenous groups	0.995444477	EC
GO:0110155	GO:0034355	NAD-cap decapping	NAD salvage	0.969060659	GO
EC:3.5.4.9	GO:0035999	(6R)-5,10-methenyltetrahydrofolate + H2O = (6R)-10-formyltetrahydrofolate+ H(+).	tetrahydrofolate interconversion	0.981284678	EC
EC:2.7.8.41	GO:0043337	1,2-diacyl-sn-glycero-3-phospho-(1'-sn-glycerol) + a CDP-1,2-diacyl-sn-glycerol = a cardiolipin + CMP + H(+).	cardiolipin synthase (CMP-forming)	0.978039265	EC
EC:1.1.1.215	GO:0047935	D-gluconate + NADP(+) = 2-dehydro-D-gluconate + H(+) + NADPH.	glucose 1-dehydrogenase (NADP+) activity	0.977001429	EC
EC:3.5.1.1	GO:0070335	H2O + L-asparagine = L-aspartate + NH4(+).	aspartate binding	0.976320446	EC
EC:1.5.98.2	GO:0018537	5-methyl-5,6,7,8-tetrahydromethanopterin + H(+) + oxidized coenzyme F420-(gamma-L-Glu)(n) = 5,10-methylenetetrahydromethanopterin + reducedcoenzyme F420-(gamma-L-Glu)(n).	coenzyme F420-dependent N5,N10-methenyltetrahydromethanopterin reductase activity	0.984535217	EC
EC:5.4.2.12	GO:0050192	(2R)-2-phosphoglycerate = (2R)-3-phosphoglycerate.	phosphoglycerate phosphatase activity	0.976230323	EC
EC:1.1.99.1	GO:0033265	A + choline = AH2 + betaine aldehyde.	choline binding	0.976805329	EC
EC:3.1.26.13	GO:0000472	Endohydrolysis of RNA in RNA/DNA hybrids. Three different cleavage modes:1. sequence-specific internal cleavage of RNA. Human immunodeficiencyvirus type 1 and Moloney murine leukemia virus enzymes prefer to cleavethe RNA strand one nucleotide away from the RNA-DNA junction. 2. RNA5'-end directed cleavage 13-19 nucleotides from the RNA end. 3. DNA3'-end directed cleavage 15-20 nucleotides away fro…	endonucleolytic cleavage to generate mature 5'-end of SSU-rRNA from (SSU-rRNA, 5.8S rRNA, LSU-rRNA)	0.970438838	EC
EC:3.1.1.29	GO:0006419	an N-acyl-L-alpha-aminoacyl-tRNA + H2O = a tRNA + an N-acyl-L-amino acid+ H(+).	alanyl-tRNA aminoacylation	0.975609601	EC
EC:2.7.3.4	GO:0006757	ATP + taurocyamine = ADP + H(+) + N-phosphotaurocyamine.	ATP generation from ADP	0.974730968	EC
EC:2.1.1.185	GO:0052912	guanosine(2251) in 23S rRNA + S-adenosyl-L-methionine = 2'-O-methylguanosine(2251) in 23S rRNA + H(+) + S-adenosyl-L-homocysteine.	23S rRNA (guanine(748)-N(1))-methyltransferase activity	0.970863581	EC
GO:0140560	GO:0042285	xylosyl alpha-1,3-xylosyltransferase activity	xylosyltransferase activity	0.994837224	GO
GO:0140972	GO:1900226	negative regulation of AIM2 inflammasome complex assembly	negative regulation of NLRP3 inflammasome complex assembly	0.986667991	GO
GO:0160117	GO:0008176	tRNA (guanine(6)-N2)-methyltransferase activity	tRNA (guanine(46)-N7)-methyltransferase activity	0.997976184	GO
EC:2.4.1.183	GO:0102751	[(1->3)-alpha-D-glucosyl](n) + UDP-alpha-D-glucose = [(1->3)-alpha-D-glucosyl](n+1) + H(+) + UDP.	UDP-alpha-D-glucose:glucosyl-glycogenin alpha-D-glucosyltransferase activity	0.98494941	EC
EC:2.3.1.38	GO:1905502	acetyl-CoA + holo-[ACP] = acetyl-[ACP] + CoA.	acetyl-CoA binding	0.981184304	EC
EC:2.3.1.43	GO:0004607	a 1,2-diacyl-sn-glycero-3-phosphocholine + a sterol = a 1-acyl-sn-glycero-3-phosphocholine + a sterol ester.	phosphatidylcholine-sterol O-acyltransferase activity	0.975510955	EC
EC:4.1.1.18	GO:0033512	H(+) + L-lysine = cadaverine + CO2.	L-lysine catabolic process to acetyl-CoA via saccharopine	0.964259326	EC
EC:4.1.1.22	GO:0001692	H(+) + L-histidine = CO2 + histamine.	histamine metabolic process	0.97706461	EC
EC:3.5.-.-	GO:0016810	Hydrolases, acting on carbon-nitrogen bonds, other than peptide bonds	hydrolase activity, acting on carbon-nitrogen (but not peptide) bonds	0.991863191	EC
EC:2.4.1.267	GO:0033185	a dolichyl beta-D-glucosyl phosphate + alpha-D-Man-(1->2)-alpha-D-Man-(1->2)-alpha-D-Man-(1->3)-[alpha-D-Man-(1->2)-alpha-D-Man-(1->3)-[alpha-D-Man-(1->2)-alpha-D-Man-(1->6)]-alpha-D-Man-(1->6)]-beta-D-Man-(1->4)-beta-D-GlcNAc-(1->4)-alpha-D-GlcNAc-diphosphodolichol = a dolichylphosphate + alpha-D-Glc-(1->3)-alpha-D-Man-(1->2)-alpha-D-Man-(1->2)-alpha-D-Man-(1->3)-[alpha-D-Man-(1->2)-alpha-D-Man-…	dolichol-phosphate-mannose synthase complex	0.969325066	EC
EC:2.7.1.26	GO:0006771	ATP + riboflavin = ADP + FMN + H(+).	riboflavin metabolic process	0.974774063	EC
EC:1.17.1.8	GO:0008840	(1) (S)-2,3,4,5-tetrahydrodipicolinate + H2O + NAD(+) = (2S,4S)-4-hydroxy-2,3,4,5-tetrahydrodipicolinate + H(+) + NADH.(2) (S)-2,3,4,5-tetrahydrodipicolinate + H2O + NADP(+) = (2S,4S)-4-hydroxy-2,3,4,5-tetrahydrodipicolinate + H(+) + NADPH.	4-hydroxy-tetrahydrodipicolinate synthase activity	0.971452355	EC
EC:4.4.1.14	GO:1904047	S-adenosyl-L-methionine = 1-aminocyclopropane-1-carboxylate + H(+) +S-methyl-5'-thioadenosine.	S-adenosyl-L-methionine binding	0.98639369	EC
GO:0140380	GO:1901696	psilocybin biosynthetic process	cannabinoid biosynthetic process	0.967548132	GO
EC:2.4.99.1	GO:0016757	Transferases, glycosyltransferases, transferring other glycosyl groups	glycosyltransferase activity	0.986119151	EC
EC:2.4.1.91	GO:0033838	a flavonol + UDP-alpha-D-glucose = a flavonol 3-O-beta-D-glucoside + H(+)+ UDP.	flavonol-3-O-glucoside glucosyltransferase activity	0.978787124	EC
GO:0170020	GO:0004984	ionotropic olfactory receptor activity	olfactory receptor activity	0.99053812	GO
EC:3.1.2.-	GO:0016788	Hydrolases, acting on ester bonds, thiolester hydrolases	hydrolase activity, acting on ester bonds	0.987867117	EC
GO:0160102	GO:0004809	tRNA (guanine(10)-N2)-methyltransferase activity	tRNA (guanine-N2-)-methyltransferase activity	0.997555017	GO
EC:3.4.21.-	GO:0008233	Hydrolases, acting on peptide bonds (peptidases), serine endopeptidases	peptidase activity	0.97475493	EC
EC:2.3.1.144	GO:0047672	anthranilate + benzoyl-CoA = CoA + N-benzoylanthranilate.	anthranilate N-benzoyltransferase activity	0.975869596	EC
GO:0140933	GO:0033699	5'-(N(7)-methylguanosine 5'-triphospho)-[mRNA] hydrolase activity	DNA 5'-adenosine monophosphate hydrolase activity	0.980155766	GO
GO:0140827	GO:0016531	zinc chaperone activity	copper chaperone activity	0.98121655	GO
GO:0106283	GO:0008709	ursodeoxycholate 7-beta-dehydrogenase (NAD+) activity	cholate 7-alpha-dehydrogenase activity	0.983164251	GO
EC:2.1.1.271	GO:0046026	Co-precorrin-4 + S-adenosyl-L-methionine = Co-precorrin-5A + H(+) +S-adenosyl-L-homocysteine.	precorrin-4 C11-methyltransferase activity	0.966781497	EC
EC:2.7.1.67	GO:0033517	a 1,2-diacyl-sn-glycero-3-phospho-(1D-myo-inositol) + ATP = a 1,2-diacyl-sn-glycero-3-phospho-(1D-myo-inositol 4-phosphate) + ADP + H(+).	myo-inositol hexakisphosphate metabolic process	0.973500013	EC
EC:3.4.22.53	GO:1905369	Broad endopeptidase specificity.	endopeptidase complex	0.986352384	EC
EC:3.6.1.13	GO:0006471	ADP-D-ribose + H2O = AMP + D-ribose 5-phosphate + 2 H(+).	protein ADP-ribosylation	0.982113361	EC
EC:1.17.1.-	GO:0016726	Oxidoreductases, acting on CH or CH2 groups, with NAD(+) or NADP(+) as acceptor	oxidoreductase activity, acting on CH or CH2 groups, NAD or NADP as acceptor	0.993989646	EC
GO:0140889	GO:0010848	DNA replication-dependent chromatin disassembly	regulation of chromatin disassembly	0.986550808	GO
EC:2.7.7.80	GO:0061604	[molybdopterin-synthase sulfur-carrier protein]-C-terminal Gly-Gly +ATP + H(+) = [molybdopterin-synthase sulfur-carrier protein]-C-terminalGly-Gly-AMP + diphosphate.	molybdopterin-synthase sulfurtransferase activity	0.974597752	EC
EC:3.5.3.-	GO:0016813	Hydrolases, acting on carbon-nitrogen bonds, other than peptide bonds, in linear amidines	hydrolase activity, acting on carbon-nitrogen (but not peptide) bonds, in linear amidines	0.993377388	EC
EC:4.1.1.1	GO:0016623	a 2-oxocarboxylate + H(+) = an aldehyde + CO2.	oxidoreductase activity, acting on the aldehyde or oxo group of donors, oxygen as acceptor	0.970695078	EC
EC:1.14.12.1	GO:0043420	(1) anthranilate + 3 H(+) + NADPH + O2 = catechol + CO2 + NADP(+) +NH4(+).(2) anthranilate + 3 H(+) + NADH + O2 = catechol + CO2 + NAD(+) + NH4(+).	anthranilate metabolic process	0.973395765	EC
EC:2.7.3.2	GO:0006757	ATP + creatine = ADP + H(+) + N-phosphocreatine.	ATP generation from ADP	0.978956997	EC
EC:2.4.1.141	GO:0051991	N-acetyl-alpha-D-glucosaminyl-diphosphodolichol + UDP-N-acetyl-alpha-D-glucosamine = H(+) + N,N'-diacetylchitobiosyl diphosphodolichol + UDP.	UDP-N-acetyl-D-glucosamine:N-acetylmuramoyl-L-alanyl-D-glutamyl-meso-2,6-diaminopimelyl-D-alanyl-D-alanine-diphosphoundecaprenol 4-beta-N-acetylglucosaminlytransferase activity	0.982019544	EC
EC:2.1.1.221	GO:0061712	guanosine(9) in tRNA + S-adenosyl-L-methionine = H(+) + N(1)-methylguanosine(9) in tRNA + S-adenosyl-L-homocysteine.	tRNA (N(6)-L-threonylcarbamoyladenosine(37)-C(2))-methylthiotransferase	0.972114146	EC
EC:1.9.3.1	GO:0016676	Oxidoreductases, acting on a heme group of donors, with oxygen as acceptor	oxidoreductase activity, acting on a heme group of donors, oxygen as acceptor	0.995537281	EC
EC:1.7.2.8	GO:0070069	4 Fe(III)-[cytochrome c] + hydrazine = 4 Fe(II)-[cytochrome c] + 4 H(+) +N2.	cytochrome complex	0.976067007	EC
EC:5.3.1.22	GO:0008903	3-hydroxypyruvate = 2-hydroxy-3-oxopropanoate.	hydroxypyruvate isomerase activity	0.976134956	EC
EC:1.1.1.349	GO:0033730	(1'S)-averantin + NADP(+) = H(+) + NADPH + norsolorinic acid.	arogenate dehydrogenase (NADP+) activity	0.971485674	EC
EC:2.3.1.198	GO:0102420	an acyl-CoA + sn-glycerol 3-phosphate = a 2-acyl-sn-glycerol 3-phosphate+ CoA.	sn-1-glycerol-3-phosphate C16:0-DCA-CoA acyl transferase activity	0.978041887	EC
EC:2.6.1.81	GO:0003992	2-oxoglutarate + N(2)-succinyl-L-ornithine = L-glutamate + N-succinyl-L-glutamate 5-semialdehyde.	N2-acetyl-L-ornithine:2-oxoglutarate 5-aminotransferase activity	0.979675114	EC
EC:6.2.1.2	GO:0051791	a medium chain fatty acid + ATP + CoA = a medium-chain fatty acyl-CoA +AMP + diphosphate.	medium-chain fatty acid metabolic process	0.978706598	EC
EC:5.4.99.18	GO:0034028	5-carboxyamino-1-(5-phospho-D-ribosyl)imidazole + H(+) = 5-amino-1-(5-phospho-D-ribosyl)imidazole-4-carboxylate.	5-(carboxyamino)imidazole ribonucleotide synthase activity	0.979879975	EC
EC:1.18.1.7	GO:0004324	(1) H(+) + NADP(+) + 2 reduced [2Fe-2S]-[ferredoxin] = NADPH + 2 oxidized[2Fe-2S]-[ferredoxin].(2) H(+) + NAD(+) + 2 reduced [2Fe-2S]-[ferredoxin] = NADH + 2 oxidized[2Fe-2S]-[ferredoxin].	ferredoxin-NADP+ reductase activity	0.981004	EC
EC:1.4.3.16	GO:0044318	L-aspartate + O2 = H2O2 + iminosuccinate.	L-aspartate:fumarate oxidoreductase activity	0.974013567	EC
EC:3.4.21.68	GO:0031639	Specific cleavage of Arg-|-Val bond in plasminogen to form plasmin.	plasminogen activation	0.976852953	EC
EC:5.4.3.9	GO:1902065	L-glutamate = 3-aminopentanedioate.	response to L-glutamate	0.976359665	EC
EC:5.4.99.28	GO:0031119	uridine(32) in tRNA = pseudouridine(32) in tRNA.	tRNA pseudouridine synthesis	0.98295033	EC
GO:0160135	GO:0086100	phospholipase C-activating endothelin receptor signaling pathway	endothelin receptor signaling pathway	0.985958874	GO
GO:0106329	GO:0070546	L-phenylalaine oxidase activity	L-phenylalanine aminotransferase activity	0.987474918	GO
EC:3.4.19.6	GO:0016920	Release of the N-terminal pyroglutamyl group from pGlu-|-His-Xaatripeptides and pGlu-|-His-Xaa-Gly tetrapeptides.	pyroglutamyl-peptidase activity	0.959174454	EC
EC:2.7.7.67	GO:0047355	2,3-bis-O-(geranylgeranyl)-sn-glycerol 1-phosphate + CTP + H(+) = CDP-2,3-bis-O-(geranylgeranyl)-sn-glycerol + diphosphate.	CDP-glycerol glycerophosphotransferase activity	0.977273166	EC
EC:3.4.24.58	GO:0002543	Specifically activates several components of the blood clotting system,including coagulation factor X, coagulation factor IX and protein C bycleavage of Arg-|-Xaa bonds. Has no action on insulin B chain.	activation of blood coagulation via clotting cascade	0.980247378	EC
EC:1.8.5.1	GO:0045174	2 glutathione + L-dehydroascorbate = glutathione disulfide + L-ascorbate.	glutathione dehydrogenase (ascorbate) activity	0.985014379	EC
EC:2.1.1.163	GO:0102955	a 2-demethylmenaquinol + S-adenosyl-L-methionine = a menaquinol + H(+) +S-adenosyl-L-homocysteine.	S-adenosylmethionine:2-demethylmenaquinol-7 methyltransferase activity	0.97383225	EC
EC:2.1.2.13	GO:0016155	(6R)-10-formyltetrahydrofolate + UDP-4-amino-4-deoxy-beta-L-arabinose =(6S)-5,6,7,8-tetrahydrofolate + H(+) + UDP-4-deoxy-4-formamido-beta-L-arabinose.	formyltetrahydrofolate dehydrogenase activity	0.977935195	EC
EC:6.2.1.42	GO:0080064	(25S)-3-oxocholest-4-en-26-oate + ATP + CoA = (25S)-3-oxocholest-4-en-26-oyl-CoA + AMP + diphosphate.	4,4-dimethyl-9beta,19-cyclopropylsterol oxidation	0.965929747	EC
EC:3.11.-.-	GO:0016827	Hydrolases, acting on carbon-phosphorus bonds	hydrolase activity, acting on acid carbon-phosphorus bonds	0.990821481	EC
GO:0106373	GO:0008678	3-deoxyglucosone dehydrogenase activity	2-deoxy-D-gluconate 3-dehydrogenase activity	0.991560459	GO
GO:0120223	GO:0060465	larynx morphogenesis	pharynx development	0.978117704	GO
EC:2.5.1.18	GO:0043295	glutathione + RX = a halide anion + an S-substituted glutathione + H(+).	glutathione binding	0.980822206	EC
EC:2.6.1.19	GO:0080100	2-oxoglutarate + 4-aminobutanoate = L-glutamate + succinate semialdehyde.	L-glutamine:2-oxoglutarate aminotransferase activity	0.977836907	EC
EC:5.3.2.1	GO:0050177	3-phenylpyruvate = enol-phenylpyruvate.	phenylpyruvate decarboxylase activity	0.974620044	EC
EC:2.3.1.273	GO:0106073	(2R)-2-O-[alpha-D-glucopyranosyl-(1->6)-alpha-D-glucopyranosyl]-glycerate+ octanoyl-CoA = (2R)-2-O-[6-O-octanoyl-alpha-D-glucopyranosyl-(1->6)-alpha-D-glucopyranosyl]-glycerate + CoA.	dolichyl pyrophosphate Glc2Man9GlcNAc2 alpha-1,2-glucosyltransferase activity	0.976672411	EC
EC:3.5.1.96	GO:0006540	H2O + N-succinyl-L-glutamate = L-glutamate + succinate.	glutamate decarboxylation to succinate	0.975866616	EC
EC:1.14.13.168	GO:0047019	H(+) + indole-3-pyruvate + NADPH + O2 = (indol-3-yl)acetate + CO2 + H2O +NADP(+).	indole-3-acetaldehyde reductase (NADPH) activity	0.979180217	EC
EC:2.7.6.-	GO:0016772	Transferases, transferring phosphorus-containing groups, diphosphotransferases	transferase activity, transferring phosphorus-containing groups	0.990747988	EC
EC:1.1.1.37	GO:0004471	(S)-malate + NAD(+) = H(+) + NADH + oxaloacetate.	malate dehydrogenase (decarboxylating) (NAD+) activity	0.974429309	EC
EC:2.5.1.145	GO:0008961	1,2-diacyl-sn-glycero-3-phospho-(1'-sn-glycerol) + L-cysteinyl-[prolipoprotein] = H(+) + S-1,2-diacyl-sn-glyceryl-L-cysteinyl-[prolipoprotein] + sn-glycerol 1-phosphate.	phosphatidylglycerol-prolipoprotein diacylglyceryl transferase activity	0.980448306	EC
EC:3.5.4.2	GO:0002055	adenine + H(+) + H2O = hypoxanthine + NH4(+).	adenine binding	0.971820593	EC
EC:4.1.3.46	GO:0008816	(3R)-citramalyl-CoA = acetyl-CoA + pyruvate.	citryl-CoA lyase activity	0.976850629	EC
EC:1.14.20.-	GO:0050498	Oxidoreductases, acting on paired donors, with incorporation or reduction of molecular oxygen. The oxygen incorporated need not be derived from O2, with 2-oxoglutarate as one donor, and the other dehydrogenated	oxidoreductase activity, acting on paired donors, with incorporation or reduction of molecular oxygen, with 2-oxoglutarate as one donor, and the other dehydrogenated	0.994460106	EC
EC:4.2.1.47	GO:0008727	GDP-alpha-D-mannose = GDP-4-dehydro-alpha-D-rhamnose + H2O.	GDP-mannose mannosyl hydrolase activity	0.981353462	EC
EC:2.4.1.109	GO:0031502	(1) a dolichyl beta-D-mannosyl phosphate + L-seryl-[protein] = 3-O-(alpha-D-mannosyl)-L-seryl-[protein] + a dolichyl phosphate + H(+).(2) a dolichyl beta-D-mannosyl phosphate + L-threonyl-[protein] = 3-O-(alpha-D-mannosyl)-L-threonyl-[protein] + a dolichyl phosphate + H(+).	dolichyl-phosphate-mannose-protein mannosyltransferase complex	0.97652477	EC
GO:0106355	GO:0018671	4-hydroxybenzoate 3-monooxygenase (NADH) activity	4-hydroxybenzoate 3-monooxygenase [NAD(P)H] activity	0.993047416	GO
EC:1.2.1.79	GO:0009013	H2O + NADP(+) + succinate semialdehyde = 2 H(+) + NADPH + succinate.	succinate-semialdehyde dehydrogenase [NAD(P)+] activity	0.980365634	EC
EC:1.11.1.20	GO:0004666	[thioredoxin]-dithiol + prostaglandin H2 = [thioredoxin]-disulfide +prostaglandin F2alpha.	prostaglandin-endoperoxide synthase activity	0.974095583	EC
GO:0140754	GO:0019079	reorganization of cellular membranes to establish viral sites of replication	viral genome replication	0.977573991	GO
EC:2.2.1.9	GO:0034029	2-oxoglutarate + H(+) + isochorismate = 5-enolpyruvoyl-6-hydroxy-2-succinyl-cyclohex-3-ene-1-carboxylate + CO2.	2-oxoglutarate carboxylase activity	0.973458707	EC
EC:3.2.1.n1	GO:0033498	Hydrolysis of terminal, non-reducing branched (1->3)-alpha-D-galactosidicresidues, producing free D-galactose.	galactose catabolic process via D-galactonate	0.975443065	EC
EC:2.3.1.234	GO:0070525	adenosine(37) in tRNA + L-threonylcarbamoyladenylate = AMP + H(+) + N(6)-L-threonylcarbamoyladenosine(37) in tRNA.	tRNA threonylcarbamoyladenosine metabolic process	0.978304088	EC
EC:1.8.3.5	GO:0001735	an S-prenyl-L-cysteine + H2O + O2 = a prenal + H2O2 + L-cysteine.	prenylcysteine oxidase activity	0.975070715	EC
GO:0106281	GO:0008709	chenodeoxycholate 7-alpha-dehydrogenase (NAD+) activity	cholate 7-alpha-dehydrogenase activity	0.984820485	GO
EC:3.5.1.103	GO:0050114	1D-myo-inositol 2-acetamido-2-deoxy-alpha-D-glucopyranoside + H2O =1D-myo-inositol 2-amino-2-deoxy-alpha-D-glucopyranoside + acetate.	myo-inosose-2 dehydratase activity	0.971483886	EC
GO:0106282	GO:0008709	isoursodeoxycholate 7-beta-dehydrogenase (NAD+) activity	cholate 7-alpha-dehydrogenase activity	0.98435849	GO
GO:0140662	GO:1990507	ATP-dependent protein folding chaperone	ATP-independent chaperone mediated protein folding	0.990491748	GO
EC:3.4.21.19	GO:0005960	Preferential cleavage: Glu-|-Xaa, Asp-|-Xaa.	glycine cleavage complex	0.958666801	EC
EC:1.1.1.307	GO:0047837	(1) NAD(+) + xylitol = D-xylose + H(+) + NADH.(2) NADP(+) + xylitol = D-xylose + H(+) + NADPH.	D-xylose 1-dehydrogenase (NADP+) activity	0.976318002	EC
EC:2.7.8.26	GO:0051073	(1) adenosylcob(III)inamide-GDP + alpha-ribazole = adenosylcob(III)alamin+ GMP + H(+).(2) adenosylcob(III)inamide-GDP + alpha-ribazole 5'-phosphate =adenosylcob(III)alamin 5'-phosphate + GMP + H(+).	adenosylcobinamide-GDP ribazoletransferase activity	0.973339319	EC
EC:1.1.1.29	GO:0016618	(R)-glycerate + NAD(+) = 3-hydroxypyruvate + H(+) + NADH.	hydroxypyruvate reductase [NAD(P)H] activity	0.979298294	EC
EC:2.1.1.79	GO:0006650	1-acyl-2-(9Z)-enoyl-sn-glycero-3-phospholipid + S-adenosyl-L-methionine =1-acyl-2-(9-cyclopronane)-acyl-sn-glycero-3-phospholipid + H(+) +S-adenosyl-L-homocysteine.	glycerophospholipid metabolic process	0.973328888	EC
EC:2.3.1.26	GO:0036042	a long-chain fatty acyl-CoA + a sterol = a sterol ester + CoA.	long-chain fatty acyl-CoA binding	0.97837925	EC
EC:3.6.4.9	GO:0016817	Hydrolases, acting on acid anhydrides, acting on ATP; involved in cellular and subcellular movement	hydrolase activity, acting on acid anhydrides	0.977504671	EC
EC:6.4.1.3	GO:0006757	ATP + hydrogencarbonate + propanoyl-CoA = (S)-methylmalonyl-CoA + ADP +H(+) + phosphate.	ATP generation from ADP	0.974397421	EC
EC:3.6.3.9	GO:0016817	Hydrolases, acting on acid anhydrides, acting on acid anhydrides; catalyzing transmembrane movement of substances	hydrolase activity, acting on acid anhydrides	0.98595494	EC
EC:2.6.1.96	GO:0019480	(1) 4-aminobutanoate + pyruvate = L-alanine + succinate semialdehyde.(2) 4-aminobutanoate + glyoxylate = glycine + succinate semialdehyde.	L-alanine oxidation to pyruvate via D-alanine	0.970624626	EC
EC:2.1.1.205	GO:0061712	cytidine(32)/guanosine(34) in tRNA + 2 S-adenosyl-L-methionine = 2'-O-methylcytidine(32)/2'-O-methylguanosine(34) in tRNA + 2 H(+) +2 S-adenosyl-L-homocysteine.	tRNA (N(6)-L-threonylcarbamoyladenosine(37)-C(2))-methylthiotransferase	0.975555837	EC
EC:3.4.21.6	GO:0002543	Selective cleavage of Arg-|-Thr and then Arg-|-Ile bonds in prothrombinto form thrombin.	activation of blood coagulation via clotting cascade	0.968017936	EC
EC:4.3.1.17	GO:0006563	L-serine = NH4(+) + pyruvate.	L-serine metabolic process	0.977927506	EC
EC:1.3.99.23	GO:1904768	A + all-trans-13,14-dihydroretinol = AH2 + all-trans-retinol.	all-trans-retinol binding	0.983133018	EC
EC:3.4.18.-	GO:0016807	Hydrolases, acting on peptide bonds (peptidases), cysteine-type carboxypeptidases	cysteine-type carboxypeptidase activity	0.974893332	EC
EC:2.7.4.22	GO:0006757	ATP + UMP = ADP + UDP.	ATP generation from ADP	0.981445074	EC
EC:1.1.1.243	GO:0004090	(1S,5R)-carveol + NADP(+) = (R)-carvone + H(+) + NADPH.	carbonyl reductase (NADPH) activity	0.974114299	EC
EC:3.4.22.69	GO:0008236	TSAVLQ-|-SGFRK-NH2 and SGVTFQ-|-GKFKK the two peptides corresponding tothe two self-cleavage sites of the SARS 3C-like proteinase are the twomost reactive peptide substrates. The enzyme exhibits a strong preferencefor substrates containing Gln at P1 position and Leu at P2 position.	serine-type peptidase activity	0.954675138	EC
EC:1.14.14.130	GO:0003958	dodecanoate + O2 + reduced [NADPH--hemoprotein reductase] =7-hydroxydodecanoate + H(+) + H2O + oxidized [NADPH--hemoproteinreductase].	NADPH-hemoprotein reductase activity	0.982054472	EC
GO:0160101	GO:0004809	tRNA (guanine(10)-N2)-dimethyltransferase activity	tRNA (guanine-N2-)-methyltransferase activity	0.990988076	GO
EC:3.4.24.87	GO:0042500	The enzyme cleaves the von Willebrand factor at bond 842-Tyr-|-Met-843within the A2 domain.	aspartic endopeptidase activity, intramembrane cleaving	0.950213671	EC
EC:2.1.1.320	GO:0016598	L-arginyl-[protein] + 2 S-adenosyl-L-methionine = 2 H(+) +N(omega),N(omega)'-dimethyl-L-arginyl-[protein] + 2 S-adenosyl-L-homocysteine.	protein arginylation	0.970845997	EC
GO:0160139	GO:0120159	23S rRNA pseudouridine(2605) synthase activity	rRNA pseudouridine synthase activity	0.992508769	GO
EC:4.2.1.134	GO:0102158	a very-long-chain (3R)-3-hydroxyacyl-CoA = a very-long-chain (2E)-enoyl-CoA + H2O.	very-long-chain (3R)-3-hydroxyacyl-CoA dehydratase activity	0.98131156	EC
EC:5.4.2.10	GO:0004583	alpha-D-glucosamine 1-phosphate = D-glucosamine 6-phosphate.	dolichyl-phosphate-glucose-glycolipid alpha-glucosyltransferase activity	0.974802792	EC
EC:3.6.3.10	GO:0016817	Hydrolases, acting on acid anhydrides, acting on acid anhydrides; catalyzing transmembrane movement of substances	hydrolase activity, acting on acid anhydrides	0.98595494	EC
EC:1.2.3.1	GO:0016623	an aldehyde + H2O + O2 = a carboxylate + H(+) + H2O2.	oxidoreductase activity, acting on the aldehyde or oxo group of donors, oxygen as acceptor	0.97252214	EC
GO:0140878	GO:1900614	griseofulvin biosynthetic process	F-9775B biosynthetic process	0.971353531	GO
EC:1.12.7.2	GO:0016699	H2 + 2 oxidized [2Fe-2S]-[ferredoxin] = 2 H(+) + 2 reduced [2Fe-2S]-[ferredoxin].	oxidoreductase activity, acting on hydrogen as donor, iron-sulfur protein as acceptor	0.983423889	EC
EC:3.5.3.8	GO:0050415	H2O + N-formimidoyl-L-glutamate = formamide + L-glutamate.	formimidoylglutamase activity	0.97427696	EC
EC:4.1.1.31	GO:0008964	oxaloacetate + phosphate = hydrogencarbonate + phosphoenolpyruvate.	phosphoenolpyruvate carboxylase activity	0.970892072	EC
GO:0180027	GO:0031229	inner nuclear membrane-associated protein degradation pathway	intrinsic component of nuclear inner membrane	0.96578151	GO
EC:3.2.1.196	GO:0044653	Hydrolysis of (1->6)-alpha-D-glucosidic linkages to branches with degreesof polymerization of three or four glucose residues in limit dextrin.	dextrin alpha-glucosidase activity	0.972449601	EC
EC:2.3.1.275	GO:0043772	an acyl phosphate + sn-glycerol 3-phosphate = a 1-acyl-sn-glycero-3-phosphate + phosphate.	acyl-phosphate glycerol-3-phosphate acyltransferase activity	0.976415515	EC
GO:0160121	GO:0008609	bis(monoacylglycero)phosphate synthase activity	alkylglycerone-phosphate synthase activity	0.982998312	GO
EC:1.1.3.37	GO:0003885	D-arabinono-1,4-lactone + O2 = dehydro-D-arabinono-1,4-lactone + H(+) +H2O2.	D-arabinono-1,4-lactone oxidase activity	0.977612138	EC
GO:0106245	GO:0090483	L-serine-phosphatidylethanolamine phosphatidyltransferase activity	phosphatidylglycerol-phosphatidylethanolamine phosphatidyltransferase activity	0.988087356	GO
EC:1.14.13.59	GO:0047091	L-lysine + NADPH + O2 = H2O + N(6)-hydroxy-L-lysine + NADP(+).	L-lysine 6-monooxygenase (NADPH) activity	0.981048644	EC
EC:5.4.99.24	GO:0031118	uridine(955/2504/2580) in 23S rRNA = pseudouridine(955/2504/2580) in 23SrRNA.	rRNA pseudouridine synthesis	0.97658515	EC
EC:1.1.1.373	GO:0043914	(2S)-3-sulfopropanediol + NAD(+) = (2S)-3-sulfolactaldehyde + H(+) +NADH.	NADPH:sulfur oxidoreductase activity	0.978263378	EC
EC:1.5.3.7	GO:0050031	L-pipecolate + O2 = H(+) + H2O2 + L-1-piperideine-6-carboxylate.	L-pipecolate oxidase activity	0.974661708	EC
GO:0140783	GO:0043386	(M)-viriditoxin biosynthetic process	mycotoxin biosynthetic process	0.970684707	GO
EC:3.5.1.110	GO:0046992	(1) (Z)-3-ureidoacrylate + H(+) + H2O = (Z)-3-aminoacrylate + CO2 +NH4(+).(2) (Z)-2-methylureidoacrylate + H(+) + H2O = (Z)-2-methylaminoacrylate +CO2 + NH4(+).	oxidoreductase activity, acting on X-H and Y-H to form an X-Y bond	0.958844483	EC
EC:3.4.23.3	GO:0030492	More restricted specificity than pepsin A, but shows preferentialcleavage at Tyr-|-Xaa bonds. High activity on hemoglobin.	hemoglobin binding	0.95886302	EC
EC:6.3.4.22	GO:0043399	agmatine + ATP + cytidine(34) in tRNA(Ile2) + H2O =2-agmatinylcytidine(34) in tRNA(Ile2) + AMP + 2 H(+) + 2 phosphate.	tRNA adenosine(64)-2'-O-ribosylphosphate transferase activity	0.969002664	EC
EC:2.7.1.137	GO:0033517	a 1,2-diacyl-sn-glycero-3-phospho-(1D-myo-inositol) + ATP = a 1,2-diacyl-sn-glycero-3-phospho-(1D-myo-inositol-3-phosphate) + ADP + H(+).	myo-inositol hexakisphosphate metabolic process	0.973020554	EC
EC:2.1.1.72	GO:0008782	a 2'-deoxyadenosine in DNA + S-adenosyl-L-methionine = an N(6)-methyl-2'-deoxyadenosine in DNA + H(+) + S-adenosyl-L-homocysteine.	adenosylhomocysteine nucleosidase activity	0.967458904	EC
EC:3.6.3.17	GO:0016817	Hydrolases, acting on acid anhydrides, acting on acid anhydrides; catalyzing transmembrane movement of substances	hydrolase activity, acting on acid anhydrides	0.98595494	EC
EC:3.2.1.73	GO:0001872	Hydrolysis of (1->4)-beta-D-glucosidic linkages in beta-D-glucanscontaining (1->3)- and (1->4)-bonds.	(1->3)-beta-D-glucan binding	0.975904942	EC
GO:0140361	GO:1905948	cyclic-GMP-AMP transmembrane import across plasma membrane	ABC-type 3',5'-cyclic GMP transmembrane transporter activity	0.978668928	GO
EC:2.7.1.92	GO:0006757	5-dehydro-2-deoxy-D-gluconate + ATP = 6-phospho-5-dehydro-2-deoxy-D-gluconate + ADP + H(+).	ATP generation from ADP	0.977051258	EC
EC:3.4.16.5	GO:0008022	Release of a C-terminal amino acid with broad specificity.	protein C-terminus binding	0.963318706	EC
EC:3.1.7.-	GO:0016788	Hydrolases, acting on ester bonds, diphosphoric monoester hydrolases	hydrolase activity, acting on ester bonds	0.98751539	EC
EC:3.4.15.-	GO:0016805	Hydrolases, acting on peptide bonds (peptidases), peptidyl-dipeptidases	dipeptidase activity	0.976514399	EC
EC:1.13.11.-	GO:0016702	Oxidoreductases, acting on single donors with incorporation of molecular oxygen (oxygenases). The oxygen incorporated need not be derived from O2, with incorporation of two atoms of oxygen	oxidoreductase activity, acting on single donors with incorporation of molecular oxygen, incorporation of two atoms of oxygen	0.990877807	EC
EC:1.1.1.38	GO:0004471	(1) (S)-malate + NAD(+) = CO2 + NADH + pyruvate.(2) H(+) + oxaloacetate = CO2 + pyruvate.	malate dehydrogenase (decarboxylating) (NAD+) activity	0.96804446	EC
EC:4.1.3.38	GO:0046820	4-amino-4-deoxychorismate = 4-aminobenzoate + H(+) + pyruvate.	4-amino-4-deoxychorismate synthase activity	0.978709877	EC
EC:1.7.2.-	GO:0016662	Oxidoreductases, acting on other nitrogenous compounds as donors, with a cytochrome as acceptor	oxidoreductase activity, acting on other nitrogenous compounds as donors, cytochrome as acceptor	0.995232701	EC
EC:2.1.1.140	GO:0008898	(S)-coclaurine + S-adenosyl-L-methionine = (S)-N-methylcoclaurine + H(+)+ S-adenosyl-L-homocysteine.	S-adenosylmethionine-homocysteine S-methyltransferase activity	0.972952843	EC
EC:2.6.1.42	GO:0050048	2-oxoglutarate + L-leucine = 4-methyl-2-oxopentanoate + L-glutamate.	L-leucine:2-oxoglutarate aminotransferase activity	0.979866326	EC
EC:3.1.30.-	GO:0016893	Hydrolases, acting on ester bonds, endoribonucleases active with either ribo- or deoxyribonucleic acids and producing 5'-phosphomonoesters	endonuclease activity, active with either ribo- or deoxyribonucleic acids and producing 5'-phosphomonoesters	0.979469061	EC
EC:5.1.3.30	GO:0005536	D-allulose = keto-D-fructose.	D-glucose binding	0.973743379	EC
EC:2.7.1.22	GO:1990966	ATP + beta-nicotinamide D-riboside = ADP + beta-nicotinamideD-ribonucleotide + H(+).	ATP generation from poly-ADP-D-ribose	0.976203501	EC
EC:6.3.2.41	GO:0006757	ATP + L-glutamate + N-acetyl-L-aspartate = ADP + H(+) + N-acetyl-L-aspartyl-L-glutamate + phosphate.	ATP generation from ADP	0.974557281	EC
EC:2.1.3.2	GO:0009347	carbamoyl phosphate + L-aspartate = H(+) + N-carbamoyl-L-aspartate +phosphate.	aspartate carbamoyltransferase complex	0.976744771	EC
EC:1.6.3.-	GO:0050664	Oxidoreductases, acting on NADH or NADPH, with oxygen as acceptor	oxidoreductase activity, acting on NAD(P)H, oxygen as acceptor	0.992833257	EC
EC:4.2.-.-	GO:0016835	Lyases, carbon-oxygen lyases	carbon-oxygen lyase activity	0.982123196	EC
EC:2.3.1.207	GO:0009317	H(+) + malonyl-[ACP] + octanoyl-CoA = 3-oxodecanoyl-[ACP] + CO2 + CoA.	acetyl-CoA carboxylase complex	0.972175598	EC
EC:3.2.1.172	GO:0102096	2-O-(4-deoxy-beta-L-threo-hex-4-enopyranuronosyl)-alpha-L-rhamnose +H2O = 5-dehydro-4-deoxy-D-glucuronate + L-rhamnopyranose.	decaprenyl-N-acetyl-alpha-D-glucosaminyl-pyrophosphate:dTDP-alpha-L-rhamnose rhamnosyltransferase activity	0.978958666	EC
EC:6.4.1.8	GO:1901910	acetophenone + 2 ATP + H2O + hydrogencarbonate = 3-oxo-3-phenylpropanoate+ 2 ADP + 2 H(+) + 2 phosphate.	adenosine 5'-(hexahydrogen pentaphosphate) metabolic process	0.967603326	EC
EC:2.7.11.5	GO:0045242	ATP + L-seryl-[isocitrate dehydrogenase] = ADP + H(+) + O-phospho-L-seryl-[isocitrate dehydrogenase].	isocitrate dehydrogenase complex (NAD+)	0.974751472	EC
EC:2.2.1.10	GO:1904423	1-deoxy-D-threo-hexo-2,5-diulose 6-phosphate + L-aspartate 4-semialdehyde= 2,3-dioxopropyl phosphate + 2-amino-2,3,7-trideoxy-D-lyxo-hept-6-ulosonate.	dehydrodolichyl diphosphate synthase complex	0.97115612	EC
EC:2.1.1.71	GO:0018231	1,2-diacyl-sn-glycero-3-phospho-N-methylethanolamine + S-adenosyl-L-methionine = 1,2-diacyl-sn-glycero-3-phospho-N,N-dimethylethanolamine +H(+) + S-adenosyl-L-homocysteine.	peptidyl-S-diacylglycerol-L-cysteine biosynthetic process from peptidyl-cysteine	0.970108509	EC
EC:2.4.1.65	GO:0047273	a beta-D-galactosyl-(1->3)-N-acetyl-beta-D-glucosaminyl derivative + GDP-beta-L-fucose = a beta-D-galactosyl-(1->3)-[alpha-L-fucosyl-(1->4)]-N-acetyl-beta-D-glucosaminyl derivative + GDP + H(+).	galactosylgalactosylglucosylceramide beta-D-acetylgalactosaminyltransferase activity	0.975343108	EC
EC:4.1.1.48	GO:0009382	1-(2-carboxyphenylamino)-1-deoxy-D-ribulose 5-phosphate + H(+) = (1S,2R)-1-C-(indol-3-yl)glycerol 3-phosphate + CO2 + H2O.	imidazoleglycerol-phosphate synthase complex	0.968659163	EC
GO:0106358	GO:0047953	glycerol-1-phosphate dehydrogenase (NADP+) activity	glycerol 2-dehydrogenase (NADP+) activity	0.996999502	GO
EC:2.4.99.17	GO:0061712	7-aminomethyl-7-carbaguanosine(34) in tRNA + S-adenosyl-L-methionine =adenine + epoxyqueuosine(34) in tRNA + 2 H(+) + L-methionine.	tRNA (N(6)-L-threonylcarbamoyladenosine(37)-C(2))-methylthiotransferase	0.977068841	EC
EC:2.5.1.59	GO:0016767	geranylgeranyl diphosphate + L-cysteinyl-[protein] = diphosphate +S-geranylgeranyl-L-cysteinyl-[protein].	geranylgeranyl-diphosphate geranylgeranyltransferase activity	0.974579573	EC
EC:1.14.16.5	GO:0034617	(6R)-L-erythro-5,6,7,8-tetrahydrobiopterin + 1-O-(1,2-saturated-alkyl)-sn-glycerol + O2 = (6R)-L-erythro-6,7-dihydrobiopterin +a 1-(1-hydroxyalkyl)-sn-glycerol + H2O.	tetrahydrobiopterin binding	0.974163651	EC
EC:2.7.11.33	GO:0008986	[pyruvate, water dikinase] + ADP = [pyruvate, water dikinase]-phosphate +AMP + H(+).	pyruvate, water dikinase activity	0.984564841	EC
EC:4.3.1.16	GO:0070335	(3S)-3-hydroxy-L-aspartate = NH4(+) + oxaloacetate.	aspartate binding	0.976002812	EC
EC:1.15.1.1	GO:0042554	2 H(+) + 2 superoxide = H2O2 + O2.	superoxide anion generation	0.982495785	EC
EC:3.4.21.97	GO:0097110	Cleaves -Ala-|-Ser- and -Ala-|-Ala- bonds in the scaffold protein.	scaffold protein binding	0.975074947	EC
EC:5.5.1.-	GO:0016872	Isomerases, intramolecular lyases, intramolecular lyases	intramolecular lyase activity	0.973115444	EC
EC:1.1.1.28	GO:0034604	(R)-lactate + NAD(+) = H(+) + NADH + pyruvate.	pyruvate dehydrogenase (NAD+) activity	0.97450763	EC
EC:3.4.14.10	GO:0002790	Release of an N-terminal tripeptide from a polypeptide.	peptide secretion	0.960631847	EC
EC:1.7.3.1	GO:0052664	(1) a primary nitroalkane + H2O + O2 = an aldehyde + H(+) + H2O2 +nitrite.(2) a secondary nitroalkane + H2O + O2 = a ketone + H(+) + H2O2 +nitrite.	nitroalkane oxidase activity	0.969504714	EC
EC:2.4.1.123	GO:0035250	myo-inositol + UDP-alpha-D-galactose = alpha-D-galactosyl-(1->3)-1D-myo-inositol + H(+) + UDP.	UDP-galactosyltransferase activity	0.97341454	EC
EC:1.1.1.363	GO:0047935	(1) D-glucose 6-phosphate + NADP(+) = 6-phospho-D-glucono-1,5-lactone +H(+) + NADPH.(2) D-glucose 6-phosphate + NAD(+) = 6-phospho-D-glucono-1,5-lactone +H(+) + NADH.	glucose 1-dehydrogenase (NADP+) activity	0.976806223	EC
EC:4.1.3.30	GO:0004736	(2S,3R)-3-hydroxybutane-1,2,3-tricarboxylate = pyruvate + succinate.	pyruvate carboxylase activity	0.969951153	EC
EC:2.7.1.113	GO:0042453	2'-deoxyguanosine + ATP = ADP + dGMP + H(+).	deoxyguanosine metabolic process	0.978001177	EC
EC:4.2.3.21	GO:0036423	(2E,6E)-farnesyl diphosphate = (-)-vetispiradiene + diphosphate.	hexaprenyl-diphosphate synthase ((2E,6E)-farnesyl-diphosphate specific) activity	0.972714067	EC
EC:3.5.1.5	GO:0033219	2 H(+) + H2O + urea = CO2 + 2 NH4(+).	urea binding	0.968481839	EC
EC:1.3.1.87	GO:0004589	(1) 3-(cis-5,6-dihydroxycyclohexa-1,3-dien-1-yl)propanoate + NAD(+) =3-(2,3-dihydroxyphenyl)propanoate + H(+) + NADH.(2) (2E)-3-(cis-5,6-dihydroxycyclohexa-1,3-dien-1-yl)prop-2-enoate +NAD(+) = (2E)-3-(2,3-dihydroxyphenyl)prop-2-enoate + H(+) + NADH.	dihydroorotate dehydrogenase (NAD+) activity	0.972355962	EC
EC:1.14.13.227	GO:0016696	H(+) + NADH + O2 + propane = H2O + NAD(+) + propan-2-ol.	oxidoreductase activity, acting on hydrogen as donor, NAD or NADP as acceptor	0.970056534	EC
EC:5.3.2.-	GO:0016862	Isomerases, intramolecular oxidoreductases, interconverting keto- and enol-groups	intramolecular oxidoreductase activity, interconverting keto- and enol-groups	0.986586154	EC
EC:6.3.5.5	GO:0004088	2 ATP + H2O + hydrogencarbonate + L-glutamine = 2 ADP + carbamoylphosphate + 2 H(+) + L-glutamate + phosphate.	carbamoyl-phosphate synthase (glutamine-hydrolyzing) activity	0.971846402	EC
GO:0120229	GO:0031514	protein localization to motile cilium	motile cilium	0.991344273	GO
EC:1.15.1.2	GO:0016721	2 H(+) + reduced [rubredoxin] + superoxide = H2O2 +oxidized [rubredoxin].	oxidoreductase activity, acting on superoxide radicals as acceptor	0.978717864	EC
EC:4.1.2.19	GO:0008994	L-rhamnulose 1-phosphate = (S)-lactaldehyde + dihydroxyacetone phosphate.	rhamnulose-1-phosphate aldolase activity	0.975268722	EC
EC:3.1.3.21	GO:0061610	(1) H2O + sn-glycerol 1-phosphate = glycerol + phosphate.(2) H2O + sn-glycerol 3-phosphate = glycerol + phosphate.	glycerol to glycerone phosphate metabolic process	0.977606595	EC
EC:1.13.11.12	GO:0050648	(1) (9Z,12Z)-octadecadienoate + O2 = (13S)-hydroperoxy-(9Z,11E)-octadecadienoate.(2) (9Z,12Z,15Z)-octadecatrienoate + O2 = (13S)-hydroperoxy-(9Z,11E,15Z)-octadecatrienoate.	5(S)-hydroxyperoxy-6E,8Z,11Z,14Z-icosatetraenoic acid binding	0.97375387	EC
EC:2.4.1.325	GO:0051991	beta-D-ManNAcA-(1->4)-alpha-D-GlcNAc-di-trans,octa-cis-undecaprenyldiphosphate + dTDP-4-acetamido-4,6-dideoxy-alpha-D-galactose = alpha-D-FucNAc4-(1->4)-beta-D-ManNAcA-(1->4)-D-GlcNAc-undecaprenyl diphosphate +dTDP + H(+).	UDP-N-acetyl-D-glucosamine:N-acetylmuramoyl-L-alanyl-D-glutamyl-meso-2,6-diaminopimelyl-D-alanyl-D-alanine-diphosphoundecaprenol 4-beta-N-acetylglucosaminlytransferase activity	0.978290975	EC
GO:0120283	GO:1902554	protein serine/threonine kinase binding	serine/threonine protein kinase complex	0.991361141	GO
EC:2.1.1.170	GO:0052908	guanosine(527) in 16S rRNA + S-adenosyl-L-methionine = N(7)-methylguanosine(527) in 16S rRNA + S-adenosyl-L-homocysteine.	16S rRNA (adenine(1518)-N(6)/adenine(1519)-N(6))-dimethyltransferase activity	0.974107444	EC
GO:0140797	GO:0071558	histone H3R17 arginine deiminase activity	histone H3K27me2/H3K27me3 demethylase activity	0.982729435	GO
GO:0106261	GO:0051392	tRNA uridine(34) acetyltransferase activity	tRNA N-acetyltransferase activity	0.988838017	GO
GO:0140471	GO:0044128	positive regulation of transepithelial migration of symbiont in host	positive regulation of growth of symbiont in host	0.977975965	GO
EC:1.1.1.81	GO:0016618	(1) (R)-glycerate + NAD(+) = 3-hydroxypyruvate + H(+) + NADH.(2) (R)-glycerate + NADP(+) = 3-hydroxypyruvate + H(+) + NADPH.	hydroxypyruvate reductase [NAD(P)H] activity	0.975563228	EC
EC:3.1.5.-	GO:0016788	Hydrolases, acting on ester bonds, triphosphoric monoester hydrolases	hydrolase activity, acting on ester bonds	0.986468971	EC
EC:1.1.3.42	GO:0042743	O2 + prosolanapyrone II = H2O2 + prosolanapyrone III.	hydrogen peroxide metabolic process	0.971180856	EC
EC:3.5.99.6	GO:0070095	alpha-D-glucosamine 6-phosphate + H2O = beta-D-fructose 6-phosphate +NH4(+).	fructose-6-phosphate binding	0.976200938	EC
EC:3.5.2.15	GO:0008824	cyanurate + H2O = 1-carboxybiuret + H(+).	cyanate hydratase activity	0.968017578	EC
GO:0170014	GO:0030506	ankyrin-1 complex	ankyrin binding	0.985892653	GO
EC:2.7.1.81	GO:0018395	(5R)-5-hydroxy-L-lysine + GTP = (5R)-5-phosphooxy-L-lysine + GDP + H(+).	peptidyl-lysine hydroxylation to 5-hydroxy-L-lysine	0.977988005	EC
GO:0141102	GO:0097697	tRNA (5-carboxymethylaminomethyluridine(34)-2'-O)-methyltransferase activity	tRNA (5-carboxymethoxyuridine(34)-5-O)-methyltransferase activity	0.999097288	GO
EC:7.2.2.-	GO:0015616	Translocases, catalysing the translocation of inorganic cations, linked to the hydrolysis of a nucleoside triphosphate	DNA translocase activity	0.968133092	EC
EC:1.6.5.4	GO:0016656	H(+) + 2 monodehydro-L-ascorbate radical + NADH = 2 L-ascorbate + NAD(+).	monodehydroascorbate reductase (NADH) activity	0.983621359	EC
EC:3.1.3.84	GO:0006471	ADP-alpha-D-ribose 1''-phosphate + H2O = ADP-D-ribose + phosphate.	protein ADP-ribosylation	0.982842565	EC
EC:2.4.99.-	GO:0016757	Transferases, glycosyltransferases, transferring other glycosyl groups	glycosyltransferase activity	0.986119151	EC
GO:0062183	GO:0008401	all-trans retinoic acid 18-hydroxylase activity	retinoic acid 4-hydroxylase activity	0.985577464	GO
EC:2.6.1.102	GO:0019551	2-oxoglutarate + GDP-alpha-D-perosamine = GDP-4-dehydro-alpha-D-rhamnose+ L-glutamate.	glutamate catabolic process to 2-oxoglutarate	0.973954558	EC
EC:3.1.7.2	GO:0008893	guanosine 3',5'-bis(diphosphate) + H2O = diphosphate + GDP + H(+).	guanosine-3',5'-bis(diphosphate) 3'-diphosphatase activity	0.984477103	EC
EC:2.4.99.3	GO:0016757	Transferases, glycosyltransferases, transferring other glycosyl groups	glycosyltransferase activity	0.986119151	EC
EC:3.4.21.5	GO:0070051	Selective cleavage of Arg-|-Gly bonds in fibrinogen to form fibrin andrelease fibrinopeptides A and B.	fibrinogen binding	0.977061629	EC
EC:1.1.1.8	GO:0047952	NAD(+) + sn-glycerol 3-phosphate = dihydroxyacetone phosphate + H(+) +NADH.	glycerol-3-phosphate dehydrogenase [NAD(P)+] activity	0.984230697	EC
EC:4.1.2.43	GO:0019647	D-ribulose 5-phosphate + formaldehyde = D-arabino-hex-3-ulose6-phosphate.	formaldehyde assimilation via ribulose monophosphate cycle	0.973794878	EC
EC:1.16.1.-	GO:0016723	Oxidoreductases, oxidizing metal ions, with NAD(+) or NADP(+) as acceptor	oxidoreductase activity, acting on metal ions, NAD or NADP as acceptor	0.993292332	EC
EC:1.4.1.3	GO:0034602	(1) H2O + L-glutamate + NAD(+) = 2-oxoglutarate + H(+) + NADH + NH4(+).(2) H2O + L-glutamate + NADP(+) = 2-oxoglutarate + H(+) + NADPH + NH4(+).	oxoglutarate dehydrogenase (NAD+) activity	0.972697258	EC
EC:3.1.2.6	GO:0043295	an S-(2-hydroxyacyl)glutathione + H2O = a 2-hydroxy carboxylate +glutathione + H(+).	glutathione binding	0.977176249	EC
EC:1.14.14.119	GO:0003958	fumitremorgin C + 2 O2 + 2 reduced [NADPH--hemoprotein reductase] =12alpha,13alpha-dihydroxyfumitremorgin C + 2 H(+) + 2 H2O + 2 oxidized[NADPH--hemoprotein reductase].	NADPH-hemoprotein reductase activity	0.980684161	EC
EC:6.3.4.21	GO:1990966	5-phospho-alpha-D-ribose 1-diphosphate + ATP + H2O + nicotinate = ADP +diphosphate + nicotinate beta-D-ribonucleotide + phosphate.	ATP generation from poly-ADP-D-ribose	0.973883748	EC
EC:1.14.14.99	GO:0003958	(4S)-limonene + O2 + reduced [NADPH--hemoprotein reductase] = (1S,6R)-isopiperitenol + H(+) + H2O + oxidized [NADPH--hemoprotein reductase].	NADPH-hemoprotein reductase activity	0.977330685	EC
EC:4.1.3.16	GO:0106009	(1) (4R)-4-hydroxy-2-oxoglutarate = glyoxylate + pyruvate.(2) (4S)-4-hydroxy-2-oxoglutarate = glyoxylate + pyruvate.	(4S)-4-hydroxy-2-oxoglutarate aldolase activity	0.970913291	EC
EC:2.4.1.173	GO:0051506	a sterol + UDP-alpha-D-glucose = a sterol 3-beta-D-glucoside + H(+) +UDP.	ergosterol UDP-glucosyltransferase activity	0.977883279	EC
EC:4.1.99.12	GO:0004750	D-ribulose 5-phosphate = (2S)-2-hydroxy-3-oxobutyl phosphate + formate +H(+).	D-ribulose-phosphate 3-epimerase activity	0.97339505	EC
EC:1.21.98.4	GO:1904047	[PQQ precursor protein] + S-adenosyl-L-methionine = 5'-deoxyadenosine +E-Y cross-linked-[PQQ precursor protein] + H(+) + L-methionine.	S-adenosyl-L-methionine binding	0.966504216	EC
EC:2.8.3.-	GO:0016782	Transferases, transferring sulfur-containing groups, coA-transferases	transferase activity, transferring sulphur-containing groups	0.986471772	EC
EC:4.2.1.45	GO:0047733	CDP-D-glucose = CDP-4-dehydro-6-deoxy-D-glucose + H2O.	CDP-glucose 4,6-dehydratase activity	0.983056843	EC
EC:6.3.2.32	GO:0006757	ATP + L-glutamate + oxidized coenzyme F420-2 = ADP + H(+) + oxidizedcoenzyme alpha-F420-3 + phosphate.	ATP generation from ADP	0.974270463	EC
EC:4.2.1.151	GO:0004107	chorismate = 3-[(1-carboxyvinyl)-oxy]benzoate + H2O.	chorismate synthase activity	0.973635912	EC
EC:3.3.2.6	GO:0002951	H2O + leukotriene A4 = leukotriene B4.	leukotriene-C(4) hydrolase	0.978103817	EC
EC:1.3.1.2	GO:0002058	5,6-dihydrouracil + NADP(+) = H(+) + NADPH + uracil.	uracil binding	0.973462701	EC
EC:2.6.1.88	GO:0080099	a 2-oxocarboxylate + L-methionine = 4-methylsulfanyl-2-oxobutanoate +an L-alpha-amino acid.	L-methionine:2-oxoglutarate aminotransferase activity	0.97560519	EC
EC:4.1.1.112	GO:0009444	H(+) + oxaloacetate = CO2 + pyruvate.	pyruvate oxidation	0.969745457	EC
EC:3.4.25.1	GO:0042277	Cleavage of peptide bonds with very broad specificity.	peptide binding	0.965867281	EC
EC:3.4.21.1	GO:0071920	Preferential cleavage: Tyr-|-Xaa, Trp-|-Xaa, Phe-|-Xaa, Leu-|-Xaa.	cleavage body	0.960917056	EC
EC:1.1.1.382	GO:0004589	(2R)-2,3-dihydroxy-3-methylbutanoate + NAD(+) = (2S)-2-acetolactate +H(+) + NADH.	dihydroorotate dehydrogenase (NAD+) activity	0.975751042	EC
EC:6.2.1.43	GO:1901910	2-hydroxy-7-methoxy-5-methyl-1-naphthoate + ATP + CoA = 2-hydroxy-7-methoxy-5-methyl-1-naphthoyl-CoA + AMP + diphosphate.	adenosine 5'-(hexahydrogen pentaphosphate) metabolic process	0.970008731	EC
EC:2.7.4.25	GO:0006757	(1) ATP + CMP = ADP + CDP.(2) ATP + dCMP = ADP + dCDP.	ATP generation from ADP	0.973709583	EC
EC:4.3.3.6	GO:0036381	aldehydo-D-ribose 5-phosphate + D-glyceraldehyde 3-phosphate +L-glutamine = H(+) + 3 H2O + L-glutamate + phosphate + pyridoxal5'-phosphate.	pyridoxal 5'-phosphate synthase (glutamine hydrolysing) activity	0.974548042	EC
EC:2.5.1.31	GO:0036423	(2E,6E)-farnesyl diphosphate + 8 isopentenyl diphosphate = di-trans,octa-cis-undecaprenyl diphosphate + 8 diphosphate.	hexaprenyl-diphosphate synthase ((2E,6E)-farnesyl-diphosphate specific) activity	0.979901433	EC
EC:2.4.2.15	GO:0008893	guanosine + phosphate = alpha-D-ribose 1-phosphate + guanine.	guanosine-3',5'-bis(diphosphate) 3'-diphosphatase activity	0.977846205	EC
EC:3.1.22.4	GO:0016888	Hydrolases, acting on ester bonds, endodeoxyribonucleases producing other than 5'-phosphomonoesters	endodeoxyribonuclease activity, producing 5'-phosphomonoesters	0.978029013	EC
GO:0140502	GO:0009862	effector-mediated suppression of host salicylic acid-mediated innate immune signaling	systemic acquired resistance, salicylic acid mediated signaling pathway	0.975389659	GO
EC:4.4.-.-	GO:0016846	Lyases, carbon-sulfur lyases	carbon-sulfur lyase activity	0.98482579	EC
EC:7.2.4.1	GO:0072581	H(+) + N(6)-carboxybiotinyl-L-lysyl-[protein] + n Na(+)(in) = CO2 + N(6)-biotinyl-L-lysyl-[protein] + n Na(+)(out).	protein-N6-(L-lysyl)-L-lysine modification to protein-N6-(beta-lysyl)-L-lysine	0.96435529	EC
EC:2.7.4.24	GO:0033518	(1) 1D-myo-inositol hexakisphosphate + ATP = 1-diphospho-1D-myo-inositol2,3,4,5,6-pentakisphosphate + ADP.(2) 5-diphospho-1D-myo-inositol 1,2,3,4,6-pentakisphosphate + ATP + H(+)= 1,5-bis(diphospho)-1D-myo-inositol 2,3,4,6-tetrakisphosphate + ADP.	myo-inositol hexakisphosphate dephosphorylation	0.981234848	EC
EC:2.6.1.7	GO:0016212	2-oxoglutarate + L-kynurenine = H2O + kynurenate + L-glutamate.	kynurenine-oxoglutarate transaminase activity	0.973844051	EC
GO:0110158	GO:0005955	calpain complex	calcineurin complex	0.973739266	GO
GO:0140990	GO:0034587	primary piRNA processing	piRNA processing	0.992780089	GO
EC:2.4.2.17	GO:1990966	1-(5-phospho-beta-D-ribosyl)-ATP + diphosphate = 5-phospho-alpha-D-ribose1-diphosphate + ATP.	ATP generation from poly-ADP-D-ribose	0.980514705	EC
EC:2.8.4.3	GO:0061712	[sulfur carrier]-SH + AH2 + N(6)-dimethylallyladenosine(37) in tRNA +2 S-adenosyl-L-methionine = 2-methylsulfanyl-N(6)-dimethylallyladenosine(37) in tRNA + 5'-deoxyadenosine + [sulfurcarrier]-H + A + 2 H(+) + L-methionine + S-adenosyl-L-homocysteine.	tRNA (N(6)-L-threonylcarbamoyladenosine(37)-C(2))-methylthiotransferase	0.970607042	EC
EC:3.2.1.81	GO:0009341	Hydrolysis of (1->4)-beta-D-galactosidic linkages in agarose, giving thetetramer as the predominant product.	beta-galactosidase complex	0.969452858	EC
EC:3.4.24.36	GO:0050816	Preference for hydrophobic residues at P1 and P1' and basic residues atP2' and P3'. A model nonapeptide is cleaved at -Ala-Tyr-|-Leu-Lys-Lys-.	phosphothreonine residue binding	0.952364564	EC
EC:1.20.4.4	GO:0030612	[thioredoxin]-dithiol + arsenate + H(+) = [thioredoxin]-disulfide +arsenite + H2O.	arsenate reductase (thioredoxin) activity	0.982053936	EC
EC:1.11.2.5	GO:0006570	3-methyl-L-tyrosine + H2O2 = 5-hydroxy-3-methyl-L-tyrosine + H2O.	tyrosine metabolic process	0.972331583	EC
EC:1.14.19.68	GO:0003958	(S)-tetrahydrocolumbamine + O2 + reduced [NADPH--hemoprotein reductase] =(S)-canadine + H(+) + 2 H2O + oxidized [NADPH--hemoprotein reductase].	NADPH-hemoprotein reductase activity	0.982041955	EC
EC:3.4.23.39	GO:0030492	Hydrolysis of the bonds linking certain hydrophobic residues inhemoglobin or globin. Also cleaves small molecules substrates such asAla-Leu-Glu-Arg-Thr-Phe-|-Phe(NO2)-Ser-Phe-Pro-Thr.	hemoglobin binding	0.960425317	EC
EC:2.7.1.144	GO:0006757	ATP + D-tagatofuranose 6-phosphate = ADP + D-tagatofuranose 1,6-bisphosphate + H(+).	ATP generation from ADP	0.979002535	EC
EC:2.1.1.314	GO:0003746	2-[(3S)-amino-3-carboxypropyl]-L-histidyl-[translation elongation factor2] + 4 S-adenosyl-L-methionine = diphthine methyl ester-[translationelongation factor 2] + 3 H(+) + 4 S-adenosyl-L-homocysteine.	translation elongation factor activity	0.969133258	EC
EC:5.4.99.45	GO:0031119	uridine(38/39) in tRNA = pseudouridine(38/39) in tRNA.	tRNA pseudouridine synthesis	0.981599569	EC
GO:0180001	GO:0061507	cyclic-di-AMP binding	2',3'-cyclic GMP-AMP binding	0.987190366	GO
EC:3.1.6.-	GO:0016788	Hydrolases, acting on ester bonds, sulfuric ester hydrolases	hydrolase activity, acting on ester bonds	0.98740375	EC
GO:0140947	GO:0046974	histone H3K9me2 methyltransferase activity	histone H3K9 methyltransferase activity	0.996456444	GO
EC:6.3.4.2	GO:0006757	ATP + H2O + L-glutamine + UTP = ADP + CTP + 2 H(+) + L-glutamate +phosphate.	ATP generation from ADP	0.974062443	EC
EC:1.3.99.n1	GO:1902241	3-hydroxybenzoyl-CoA + AH2 + 2 ATP + 2 H2O = 3-hydroxycyclohexa-1,5-diene-1-carbonyl-CoA + A + 2 ADP + 2 H(+) + 2 phosphate.	copal-8-ol diphosphate(3-) metabolic process	0.970388114	EC
GO:0106271	GO:0047816	D-arabinose 1-dehydrogenase (NADP+) activity	D-arabinose 1-dehydrogenase (NAD+) activity	0.996373534	GO
EC:2.4.1.34	GO:0102751	[(1->3)-beta-D-glucosyl](n) + UDP-alpha-D-glucose = [(1->3)-beta-D-glucosyl](n+1) + H(+) + UDP.	UDP-alpha-D-glucose:glucosyl-glycogenin alpha-D-glucosyltransferase activity	0.985326052	EC
EC:3.1.3.74	GO:0030170	H2O + pyridoxal 5'-phosphate = phosphate + pyridoxal.	pyridoxal phosphate binding	0.986595035	EC
EC:2.1.2.1	GO:0035999	(6R)-5,10-methylene-5,6,7,8-tetrahydrofolate + glycine + H2O = (6S)-5,6,7,8-tetrahydrofolate + L-serine.	tetrahydrofolate interconversion	0.977374136	EC
EC:2.7.7.-	GO:0016772	Transferases, transferring phosphorus-containing groups, nucleotidyltransferases	transferase activity, transferring phosphorus-containing groups	0.986850977	EC
GO:0160106	GO:0016429	tRNA (adenine(9)-N1)-methyltransferase activity	tRNA (adenine-N1)-methyltransferase activity	0.997813821	GO
EC:1.20.-.-	GO:0030613	Oxidoreductases, acting on phosphorus or arsenic in donors	oxidoreductase activity, acting on phosphorus or arsenic in donors	0.996283233	EC
GO:0160021	GO:1990946	maternal-to-zygotic transition of gene expression	meiosis I/meiosis II transition	0.966115236	GO
EC:2.1.1.327	GO:0080150	phenazine-1-carboxylate + S-adenosyl-L-methionine = 5-methyl-phenazine-1-carboxylate + S-adenosyl-L-homocysteine.	S-adenosyl-L-methionine:benzoic acid carboxyl methyl transferase activity	0.971966267	EC
EC:6.3.2.5	GO:0004632	(R)-4'-phosphopantothenate + CTP + L-cysteine = CMP + diphosphate + H(+)+ N-[(R)-4-phosphopantothenoyl]-L-cysteine.	phosphopantothenate--cysteine ligase activity	0.979945242	EC
GO:0141133	GO:0061685	diphthine methyl ester synthase activity	diphthine methylesterase activity	0.99184823	GO
EC:3.5.1.114	GO:0047198	(1) an N-acyl-aromatic L-alpha-amino acid + H2O = a carboxylate +an aromatic L-alpha-amino acid.(2) an N-acetyl-L-cysteine-S-conjugate + H2O = acetate + an S-substitutedL-cysteine.	cysteine-S-conjugate N-acetyltransferase activity	0.965759873	EC
EC:3.1.26.12	GO:0000478	Endonucleolytic cleavage of single-stranded RNA in A- and U-rich regions.	endonucleolytic cleavage involved in rRNA processing	0.978190601	EC
EC:1.97.-.-	GO:0016491	Oxidoreductases, other oxidoreductases	oxidoreductase activity	0.989045322	EC
EC:2.7.11.13	GO:0006757	(1) ATP + L-seryl-[protein] = ADP + H(+) + O-phospho-L-seryl-[protein].(2) ATP + L-threonyl-[protein] = ADP + H(+) + O-phospho-L-threonyl-[protein].	ATP generation from ADP	0.972467899	EC
EC:2.7.11.14	GO:0046154	(1) ATP + L-seryl-[rhodopsin] = ADP + H(+) + O-phospho-L-seryl-[rhodopsin].(2) ATP + L-threonyl-[rhodopsin] = ADP + H(+) + O-phospho-L-threonyl-[rhodopsin].	rhodopsin metabolic process	0.97504884	EC
EC:3.4.22.39	GO:0044866	Cleaves proteins of the adenovirus and its host cell at two consensussites: -Yaa-Xaa-Gly-Gly-|-Xaa- and -Yaa-Xaa-Gly-Xaa-|-Gly- (in which Yaais Met, Ile or Leu, and Xaa is any amino acid).	modulation by host of viral exo-alpha-sialidase activity	0.952703595	EC
GO:0120316	GO:0036126	sperm flagellum assembly	sperm flagellum	0.993062139	GO
EC:1.10.3.2	GO:0052716	4 hydroquinone + O2 = 4 benzosemiquinone + 2 H2O.	hydroquinone:oxygen oxidoreductase activity	0.980958104	EC
EC:3.4.19.13	GO:0043295	(1) glutathione + H2O = L-cysteinylglycine + L-glutamate.(2) an S-substituted glutathione + H2O = an S-substitutedL-cysteinylglycine + L-glutamate.	glutathione binding	0.978578091	EC
EC:1.14.12.18	GO:0102742	biphenyl + H(+) + NADH + O2 = (2R,3S)-3-phenylcyclohexa-3,5-diene-1,2-diol + NAD(+).	R(+)-3,4-dihydroxyphenyllactate:NADP+ oxidoreductase activity	0.973397136	EC
EC:1.1.1.40	GO:0050243	(1) (S)-malate + NADP(+) = CO2 + NADPH + pyruvate.(2) H(+) + oxaloacetate = CO2 + pyruvate.	pyruvate dehydrogenase (NADP+) activity	0.970027924	EC
EC:7.1.1.6	GO:0009496	a plastoquinol + 2 H(+)(in) + 2 oxidized [plastocyanin] = a plastoquinone+ 4 H(+)(out) + 2 reduced [plastocyanin].	plastoquinol--plastocyanin reductase activity	0.982682347	EC
GO:0140673	GO:0045815	transcription elongation-coupled chromatin remodeling	transcription initiation-coupled chromatin remodeling	0.989514887	GO
GO:0106321	GO:0051903	S-(hydroxymethyl)glutathione dehydrogenase (NADP+) activity	S-(hydroxymethyl)glutathione dehydrogenase [NAD(P)+] activity	0.996483445	GO
EC:1.1.1.136	GO:0051991	H2O + 2 NAD(+) + UDP-N-acetyl-alpha-D-glucosamine = 3 H(+) + 2 NADH +UDP-N-2-acetamido-2-deoxy-alpha-D-glucuronate.	UDP-N-acetyl-D-glucosamine:N-acetylmuramoyl-L-alanyl-D-glutamyl-meso-2,6-diaminopimelyl-D-alanyl-D-alanine-diphosphoundecaprenol 4-beta-N-acetylglucosaminlytransferase activity	0.979874551	EC
EC:2.7.7.4	GO:0006757	ATP + H(+) + sulfate = adenosine 5'-phosphosulfate + diphosphate.	ATP generation from ADP	0.975294888	EC
EC:3.4.21.99	GO:0016598	Hydrolyzes arginyl bonds, preferably with Pro in the P2 position.	protein arginylation	0.969925642	EC
EC:5.1.3.7	GO:0008499	UDP-N-acetyl-alpha-D-glucosamine = UDP-N-acetyl-alpha-D-galactosamine.	UDP-galactose:beta-N-acetylglucosamine beta-1,3-galactosyltransferase activity	0.985193372	EC
EC:1.13.-.-	GO:0016701	Oxidoreductases, acting on single donors with incorporation of molecular oxygen (oxygenases). The oxygen incorporated need not be derived from O2	oxidoreductase activity, acting on single donors with incorporation of molecular oxygen	0.990953028	EC
EC:2.3.1.n5	GO:0043772	a fatty acyl-[ACP] + sn-glycerol 3-phosphate = a 1-acyl-sn-glycero-3-phosphate + holo-[ACP].	acyl-phosphate glycerol-3-phosphate acyltransferase activity	0.978682041	EC
EC:2.7.1.89	GO:0042357	ATP + thiamine = ADP + H(+) + thiamine phosphate.	thiamine diphosphate metabolic process	0.981004	EC
EC:2.3.1.225	GO:0019707	hexadecanoyl-CoA + L-cysteinyl-[protein] = CoA + S-hexadecanoyl-L-cysteinyl-[protein].	protein-cysteine S-acyltransferase activity	0.970310986	EC
EC:3.5.4.10	GO:0003949	H2O + IMP = 5-formamido-1-(5-phospho-D-ribosyl)imidazole-4-carboxamide.	1-(5-phosphoribosyl)-5-[(5-phosphoribosylamino)methylideneamino]imidazole-4-carboxamide isomerase activity	0.97028929	EC
EC:4.2.1.22	GO:0071269	L-homocysteine + L-serine = H2O + L,L-cystathionine.	L-homocysteine biosynthetic process	0.975990057	EC
EC:4.1.-.-	GO:0016830	Lyases, carbon-carbon lyases	carbon-carbon lyase activity	0.983503997	EC
EC:3.5.4.4	GO:0046090	(1) adenosine + H(+) + H2O = inosine + NH4(+).(2) 2'-deoxyadenosine + H(+) + H2O = 2'-deoxyinosine + NH4(+).	deoxyadenosine metabolic process	0.971482217	EC
EC:1.17.4.4	GO:0070224	(1) [protein]-disulfide + H2O + phylloquinone = 2,3-epoxyphylloquinone +[protein]-dithiol.(2) [protein]-disulfide + phylloquinol = [protein]-dithiol +phylloquinone.	sulfide:quinone oxidoreductase activity	0.968056738	EC
EC:2.7.4.3	GO:0006757	AMP + ATP = 2 ADP.	ATP generation from ADP	0.984708965	EC
EC:3.4.22.46	GO:0039664	Autocatalytically cleaves itself from the polyprotein of the foot-and-mouth disease virus by hydrolysis of a Lys-|-Gly bond, but thencleaves host cell initiation factor eIF-4G at bonds -Gly-|-Arg- and-Lys-|-Arg-.	lysis of host organelle involved in viral entry into host cell	0.952737033	EC
EC:4.1.3.39	GO:0102798	(S)-4-hydroxy-2-oxopentanoate = acetaldehyde + pyruvate.	heptaldehyde:oxygen oxidoreductase activity	0.970830739	EC
EC:5.1.3.6	GO:0048040	UDP-alpha-D-glucuronate = UDP-alpha-D-galacturonate.	UDP-glucuronate decarboxylase activity	0.979809523	EC
EC:3.1.3.12	GO:0047656	alpha,alpha-trehalose 6-phosphate + H2O = alpha,alpha-trehalose +phosphate.	alpha,alpha-trehalose phosphorylase activity	0.97705096	EC
EC:5.1.1.15	GO:0047463	L-2-aminohexano-6-lactam = D-2-aminohexano-6-lactam.	2-aminohexano-6-lactam racemase activity	0.972106278	EC
GO:0140610	GO:0004540	RNA sequestering activity	RNA nuclease activity	0.972677767	GO
EC:1.14.13.225	GO:0043020	H(+) + L-methionyl-[F-actin] + NADPH + O2 = H2O + L-methionyl-(R)-S-oxide-[F-actin] + NADP(+).	NADPH oxidase complex	0.970181108	EC
EC:4.2.1.99	GO:0070205	(2S,3R)-3-hydroxybutane-1,2,3-tricarboxylate = 2-methyl-cis-aconitate +H2O.	2-succinyl-6-hydroxy-2,4-cyclohexadiene-1-carboxylate synthase activity	0.96897769	EC
EC:3.2.1.20	GO:0006076	Hydrolysis of terminal, non-reducing (1->4)-linked alpha-D-glucoseresidues with release of alpha-D-glucose.	(1->3)-beta-D-glucan catabolic process	0.969995499	EC
EC:1.1.1.329	GO:0102497	(1) 2-deoxy-scyllo-inosamine + NADP(+) = 3-amino-2,3-dideoxy-scyllo-inosose + H(+) + NADPH.(2) 2-deoxy-scyllo-inosamine + NAD(+) = 3-amino-2,3-dideoxy-scyllo-inosose + H(+) + NADH.	scyllo-inositol dehydrogenase (NADP+) activity	0.973742187	EC
EC:1.1.1.261	GO:0050492	(1) NAD(+) + sn-glycerol 1-phosphate = dihydroxyacetone phosphate + H(+)+ NADH.(2) NADP(+) + sn-glycerol 1-phosphate = dihydroxyacetone phosphate + H(+)+ NADPH.	glycerol-1-phosphate dehydrogenase [NAD(P)+] activity	0.981310546	EC
EC:2.1.1.211	GO:0030697	S-adenosyl-L-methionine + uridine(44) in tRNA(Ser) = 2'-O-methyluridine(44) in tRNA(Ser) + H(+) + S-adenosyl-L-homocysteine.	tRNA (uracil(54)-C5)-methyltransferase activity, S-adenosyl methionine-dependent	0.976781607	EC
EC:2.7.1.1	GO:0006757	a D-hexose + ATP = a D-hexose 6-phosphate + ADP + H(+).	ATP generation from ADP	0.973676562	EC
GO:0140490	GO:0007020	microtubule nucleator activity	microtubule nucleation	0.989437878	GO
EC:1.12.1.-	GO:0016696	Oxidoreductases, acting on hydrogen as donors, with NAD(+) or NADP(+) as acceptor	oxidoreductase activity, acting on hydrogen as donor, NAD or NADP as acceptor	0.994465351	EC
EC:2.1.1.178	GO:0052908	cytidine(1407) in 16S rRNA + S-adenosyl-L-methionine =5-methylcytidine(1407) in 16S rRNA + H(+) + S-adenosyl-L-homocysteine.	16S rRNA (adenine(1518)-N(6)/adenine(1519)-N(6))-dimethyltransferase activity	0.973808825	EC
EC:1.1.1.255	GO:0050085	D-mannitol + NAD(+) = D-mannose + H(+) + NADH.	mannitol 2-dehydrogenase (NADP+) activity	0.971467614	EC
EC:1.12.7.-	GO:0016699	Oxidoreductases, acting on hydrogen as donors, with an iron-sulfur protein as acceptor	oxidoreductase activity, acting on hydrogen as donor, iron-sulfur protein as acceptor	0.994553328	EC
EC:3.1.26.4	GO:0016888	Endonucleolytic cleavage to 5'-phosphomonoester.	endodeoxyribonuclease activity, producing 5'-phosphomonoesters	0.9823668	EC
EC:1.2.1.51	GO:0050243	CoA + NADP(+) + pyruvate = acetyl-CoA + CO2 + NADPH.	pyruvate dehydrogenase (NADP+) activity	0.980598152	EC
EC:2.7.2.3	GO:0006757	(2R)-3-phosphoglycerate + ATP = (2R)-3-phospho-glyceroyl phosphate + ADP.	ATP generation from ADP	0.977594316	EC
EC:2.5.1.10	GO:0044687	(2E)-geranyl diphosphate + isopentenyl diphosphate = (2E,6E)-farnesyldiphosphate + diphosphate.	geranylfarnesyl diphosphate synthase activity	0.976196826	EC
EC:1.1.1.179	GO:0047837	D-xylose + NADP(+) = D-xylono-1,5-lactone + H(+) + NADPH.	D-xylose 1-dehydrogenase (NADP+) activity	0.980023444	EC
EC:1.4.3.23	GO:0050361	7-chloro-L-tryptophan + O2 = 3-(7-chloroindol-3-yl)-2-iminopropanoate +H2O2.	tryptophan 2-monooxygenase activity	0.968612015	EC
EC:1.3.99.16	GO:0047121	A + H2O + isoquinoline = AH2 + isoquinolin-1(2H)-one.	isoquinoline 1-oxidoreductase activity	0.972397804	EC
EC:2.2.1.6	GO:0009444	H(+) + 2 pyruvate = (2S)-2-acetolactate + CO2.	pyruvate oxidation	0.970493317	EC
EC:3.4.21.107	GO:0042500	Acts on substrates that are at least partially unfolded. The cleavagesite P1 residue is normally between a pair of hydrophobic residues, suchas Val-|-Val.	aspartic endopeptidase activity, intramembrane cleaving	0.955451548	EC
EC:4.2.1.75	GO:0004418	hydroxymethylbilane = H2O + uroporphyrinogen III.	hydroxymethylbilane synthase activity	0.968601167	EC
EC:1.1.1.14	GO:0003939	L-iditol + NAD(+) = H(+) + keto-L-sorbose + NADH.	L-iditol 2-dehydrogenase (NAD+) activity	0.977076769	EC
GO:0106300	GO:0036297	protein-DNA covalent cross-linking repair	interstrand cross-link repair	0.984684229	GO
GO:0106365	GO:0046608	beta-carotene isomerase activity	carotenoid isomerase activity	0.992226839	GO
EC:3.4.22.40	GO:0070006	Inactivates bleomycin B2 (a cytotoxic glycometallopeptide) by hydrolysisof a carboxyamide bond of beta-aminoalanine, but also shows generalaminopeptidase activity. The specificity varies somewhat with source,but amino acid arylamides of Met, Leu and Ala are preferred.	metalloaminopeptidase activity	0.959817111	EC
EC:2.5.1.141	GO:0008495	(2E,6E)-farnesyl diphosphate + H2O + heme b = diphosphate + Fe(II)-hemeo.	protoheme IX farnesyltransferase activity	0.972094357	EC
EC:4.3.2.10	GO:0009382	5-[(5-phospho-1-deoxy-D-ribulos-1-ylimino)methylamino]-1-(5-phospho-beta-D-ribosyl)imidazole-4-carboxamide + L-glutamine = 5-amino-1-(5-phospho-beta-D-ribosyl)imidazole-4-carboxamide + D-erythro-1-(imidazol-4-yl)glycerol 3-phosphate + H(+) + L-glutamate.	imidazoleglycerol-phosphate synthase complex	0.97069031	EC
EC:1.1.1.82	GO:0046554	(S)-malate + NADP(+) = H(+) + NADPH + oxaloacetate.	L-malate dehydrogenase (NADP+) activity	0.976212621	EC
EC:2.4.1.40	GO:0004381	an alpha-L-fucosyl-(1->2)-beta-D-galactosyl derivative + UDP-N-acetyl-alpha-D-galactosamine = an N-acetyl-alpha-D-galactosaminyl-(1->3)-[alpha-L-fucosyl-(1->2)]-beta-D-galactosyl derivative + H(+) + UDP.	fucosylgalactoside 3-alpha-galactosyltransferase activity	0.975182891	EC
EC:4.6.1.1	GO:0006757	ATP = 3',5'-cyclic AMP + diphosphate.	ATP generation from ADP	0.98395735	EC
EC:3.1.12.2	GO:0016788	Hydrolases, acting on ester bonds, exodeoxyribonucleases producing 3'-phosphomonoesters	hydrolase activity, acting on ester bonds	0.978067935	EC
EC:7.3.2.1	GO:0006757	ATP + H2O + phosphate(out) = ADP + H(+) + 2 phosphate(in).	ATP generation from ADP	0.982417345	EC
GO:0140679	GO:0008554	ABC-type sodium transporter activity	P-type sodium transporter activity	0.990046918	GO
EC:5.1.1.18	GO:0070178	L-serine = D-serine.	D-serine metabolic process	0.980149925	EC
EC:1.1.1.290	GO:0043891	4-phospho-D-erythronate + NAD(+) = (R)-3-hydroxy-2-oxo-4-phosphooxybutanoate + H(+) + NADH.	glyceraldehyde-3-phosphate dehydrogenase (NAD(P)+) (phosphorylating) activity	0.978194296	EC
GO:0140907	GO:0018784	flavin-dependent halogenase activity	(S)-2-haloacid dehalogenase activity	0.979158103	GO
EC:4.2.1.149	GO:0019254	(R)-carnitinyl-CoA = crotonobetainyl-CoA + H2O.	carnitine metabolic process, CoA-linked	0.979428351	EC
EC:3.4.21.98	GO:0039640	Hydrolysis of four peptide bonds in the viral precursor polyprotein,commonly with Asp or Glu in the P6 position, Cys or Thr in P1 and Ser orAla in P1'.	viral release via suppression of host peptidoglycan biosynthetic process	0.962492526	EC
EC:4.2.3.-	GO:0016838	Lyases, carbon-oxygen lyases, acting on phosphates	carbon-oxygen lyase activity, acting on phosphates	0.986452937	EC
EC:3.1.1.72	GO:1990937	Deacetylation of xylans and xylo-oligosaccharides.	xylan acetylation	0.978769302	EC
EC:6.2.1.1	GO:0009329	acetate + ATP + CoA = acetyl-CoA + AMP + diphosphate.	acetate CoA-transferase complex	0.976206124	EC
EC:3.5.4.-	GO:0016814	Hydrolases, acting on carbon-nitrogen bonds, other than peptide bonds, in cyclic amidines	hydrolase activity, acting on carbon-nitrogen (but not peptide) bonds, in cyclic amidines	0.99349767	EC
EC:2.4.1.120	GO:0047158	(E)-sinapate + UDP-alpha-D-glucose = 1-O-(trans-sinapoyl)-beta-D-glucose+ UDP.	sinapoylglucose-sinapoylglucose O-sinapoyltransferase activity	0.981277823	EC
EC:1.3.5.4	GO:0016635	Oxidoreductases, acting on the CH-CH group of donors, with a quinone or related compound as acceptor	oxidoreductase activity, acting on the CH-CH group of donors, quinone or related compound as acceptor	0.995039463	EC
EC:1.1.1.50	GO:0003845	(1) a 3alpha-hydroxysteroid + NAD(+) = a 3-oxosteroid + H(+) + NADH.(2) a 3alpha-hydroxysteroid + NADP(+) = a 3-oxosteroid + H(+) + NADPH.	11-beta-hydroxysteroid dehydrogenase [NAD(P)+] activity	0.973375797	EC
EC:4.99.-.-	GO:0016829	Lyases, other lyases	lyase activity	0.983745039	EC
GO:0120328	GO:0003886	ATP-dependent DNA (cytosine-5-)-methyltransferase activity	DNA (cytosine-5-)-methyltransferase activity	0.992133915	GO
EC:2.4.2.31	GO:0018120	L-arginyl-[protein] + NAD(+) = H(+) + N(omega)-(ADP-D-ribosyl)-L-arginyl-[protein] + nicotinamide.	peptidyl-arginine ADP-ribosylation	0.976149499	EC
EC:3.2.1.1	GO:0042973	Endohydrolysis of (1->4)-alpha-D-glucosidic linkages in polysaccharidescontaining three or more (1->4)-alpha-linked D-glucose units.	glucan endo-1,3-beta-D-glucosidase activity	0.971694589	EC
GO:0140481	GO:0015408	ABC-type iron-sulfur cluster transporter activity	ABC-type ferric iron transporter activity	0.983110905	GO
EC:6.3.4.23	GO:1990966	5-amino-1-(5-phospho-beta-D-ribosyl)imidazole-4-carboxamide + ATP +formate = 5-formamido-1-(5-phospho-D-ribosyl)imidazole-4-carboxamide +ADP + phosphate.	ATP generation from poly-ADP-D-ribose	0.97365433	EC
EC:2.3.1.n4	GO:0043772	a 1-acyl-sn-glycero-3-phosphate + a fatty acyl-[ACP] = a 1,2-diacyl-sn-glycero-3-phosphate + holo-[ACP].	acyl-phosphate glycerol-3-phosphate acyltransferase activity	0.978839159	EC
EC:1.1.1.195	GO:0033721	(E)-cinnamyl alcohol + NADP(+) = (E)-cinnamaldehyde + H(+) + NADPH.	aldehyde dehydrogenase (NADP+) activity	0.975856006	EC
EC:6.2.-.-	GO:0016877	Ligases, forming carbon-sulfur bonds	ligase activity, forming carbon-sulfur bonds	0.99508208	EC
EC:5.6.-.-	GO:0016853	Isomerases, isomerases altering macromolecular conformation	isomerase activity	0.970894456	EC
EC:1.10.2.-	GO:0016681	Oxidoreductases, acting on diphenols and related substances as donors, with a cytochrome as acceptor	oxidoreductase activity, acting on diphenols and related substances as donors, cytochrome as acceptor	0.99592787	EC
EC:3.4.11.2	GO:0001519	Release of an N-terminal amino acid, Xaa-|-Yaa- from a peptide, amide orarylamide. Xaa is preferably Ala, but may be most amino acids includingPro (slow action). When a terminal hydrophobic residue is followed by aprolyl residue, the two may be released as an intact Xaa-Pro dipeptide.	peptide amidation	0.95308274	EC
EC:2.1.1.44	GO:0044876	L-histidine + 3 S-adenosyl-L-methionine = 3 H(+) + hercynine +3 S-adenosyl-L-homocysteine.	hercynylselenocysteine synthase	0.971189022	EC
EC:2.7.7.66	GO:0061694	2'-(5''-triphospho-alpha-D-ribosyl)-3'-dephospho-CoA + apo-[malonatedecarboxylase ACP] = diphosphate + holo-[malonate decarboxylase ACP].	alpha-D-ribose 1-methylphosphonate 5-triphosphate synthase complex	0.97407192	EC
GO:0180003	GO:0000095	S-adenosyl-L-methionine:S-adenosyl-L-homocysteine antiporter activity	S-adenosyl-L-methionine transmembrane transporter activity	0.974515676	GO
EC:1.9.-.-	GO:0016675	Oxidoreductases, acting on a heme group of donors	oxidoreductase activity, acting on a heme group of donors	0.995833695	EC
EC:2.3.1.240	GO:0090409	6 (S)-methylmalonyl-CoA + 12 H(+) + malonyl-CoA + 5 NADPH = 7 CO2 + 7 CoA+ 2 H2O + 5 NADP(+) + narbonolide.	malonyl-CoA synthetase activity	0.971286893	EC
EC:2.4.2.58	GO:1990585	trans-4-hydroxy-L-prolyl-[protein] + UDP-beta-L-arabinofuranose = H(+) +O-(beta-L-arabinofuranosyl)-trans-4-hydroxy-L-prolyl-[protein] + UDP.	hydroxyproline O-arabinosyltransferase activity	0.976599813	EC
EC:4.2.3.132	GO:0050559	(+)-copalyl diphosphate = diphosphate + neoabietadiene.	copalyl diphosphate synthase activity	0.972743034	EC
EC:1.6.1.1	GO:0070402	NAD(+) + NADPH = NADH + NADP(+).	NADPH binding	0.980307341	EC
EC:1.11.-.-	GO:0016684	Oxidoreductases, acting on a peroxide as acceptor	oxidoreductase activity, acting on peroxide as acceptor	0.994994044	EC
EC:6.1.1.16	GO:0006423	ATP + L-cysteine + tRNA(Cys) = AMP + diphosphate + L-cysteinyl-tRNA(Cys).	cysteinyl-tRNA aminoacylation	0.971756935	EC
EC:4.2.1.46	GO:0008460	dTDP-alpha-D-glucose = dTDP-4-dehydro-6-deoxy-alpha-D-glucose + H2O.	dTDP-glucose 4,6-dehydratase activity	0.984518766	EC
EC:3.4.21.71	GO:0009000	Preferential cleavage: Leu-|-Xaa, Met-|-Xaa and Phe-|-Xaa. Hydrolyzeselastin.	selenocysteine lyase activity	0.952490807	EC
GO:0140808	GO:1990404	NAD+-protein-tyrosine ADP-ribosyltransferase activity	NAD+-protein ADP-ribosyltransferase activity	0.994498074	GO
GO:0140647	GO:0019373	P450-containing electron transport chain	epoxygenase P450 pathway	0.976216674	GO
EC:2.7.8.1	GO:0043838	a 1,2-diacyl-sn-glycerol + CDP-ethanolamine = a 1,2-diacyl-sn-glycero-3-phosphoethanolamine + CMP + H(+).	phosphatidylethanolamine:Kdo2-lipid A phosphoethanolamine transferase activity	0.970766842	EC
EC:3.2.1.152	GO:0008455	Hydrolysis of the alpha-D-mannosyl-(1->6)-beta-D-mannosyl-(1->4)-N-acetyl-beta-D-glucosaminyl-(1->4)-N-acetyl-beta-D-glucosaminyl sequenceof glycoprotein to alpha-D-mannosyl-(1->6)-D-mannose and N-acetyl-beta-D-glucosaminyl-(1->4)-N-acetyl-beta-D-glucosaminyl sequences.	alpha-1,6-mannosylglycoprotein 2-beta-N-acetylglucosaminyltransferase activity	0.973608673	EC
GO:0140795	GO:0033746	histone H3R2 arginine deiminase activity	histone H3R2 demethylase activity	0.988438487	GO
EC:1.4.7.1	GO:0016041	2 L-glutamate + 2 oxidized [2Fe-2S]-[ferredoxin] = 2-oxoglutarate +2 H(+) + L-glutamine + 2 reduced [2Fe-2S]-[ferredoxin].	glutamate synthase (ferredoxin) activity	0.975746512	EC
EC:3.5.3.4	GO:0004848	allantoate + H2O = (S)-ureidoglycolate + urea.	ureidoglycolate hydrolase activity	0.97035563	EC
EC:1.1.5.4	GO:0048038	(S)-malate + a quinone = a quinol + oxaloacetate.	quinone binding	0.966498137	EC
EC:3.2.1.15	GO:0047273	(1,4-alpha-D-galacturonosyl)n+m + H2O = (1,4-alpha-D-galacturonosyl)n +(1,4-alpha-D-galacturonosyl)m.	galactosylgalactosylglucosylceramide beta-D-acetylgalactosaminyltransferase activity	0.975225925	EC
EC:2.8.4.1	GO:0044683	coenzyme B + methyl-coenzyme M = coenzyme M-coenzyme B heterodisulfide +methane.	methylthiol:coenzyme M methyltransferase activity	0.976339996	EC
GO:0141038	GO:0035004	phosphatidylinositol 3-kinase activator activity	phosphatidylinositol 3-kinase activity	0.997026622	GO
EC:2.4.2.21	GO:0008939	5,6-dimethylbenzimidazole + nicotinate beta-D-ribonucleotide = alpha-ribazole 5'-phosphate + H(+) + nicotinate.	nicotinate-nucleotide-dimethylbenzimidazole phosphoribosyltransferase activity	0.979630172	EC
GO:0141014	GO:0042750	ribosome hibernation	hibernation	0.978246152	GO
EC:1.8.1.2	GO:0009337	3 H2O + hydrogen sulfide + 3 NADP(+) = 4 H(+) + 3 NADPH + sulfite.	sulfite reductase complex (NADPH)	0.975939214	EC
GO:0062148	GO:0033969	L-gamma-glutamyl-L-propargylglycine hydroxylase activity	gamma-glutamyl-gamma-aminobutyrate hydrolase activity	0.979973137	GO
EC:1.14.17.3	GO:0031418	a [peptide]-C-terminal glycine + 2 L-ascorbate + O2 = a [peptide]-C-terminal (2S)-2-hydroxyglycine + H2O + 2 monodehydro-L-ascorbate radical.	L-ascorbic acid binding	0.973955691	EC
GO:0140836	GO:0008353	RNA polymerase II CTD heptapeptide repeat S5 kinase activity	RNA polymerase II CTD heptapeptide repeat kinase activity	0.993679225	GO
EC:2.7.1.87	GO:0046343	ATP + streptomycin = ADP + H(+) + streptomycin 3''-phosphate.	streptomycin metabolic process	0.972933769	EC
EC:1.15.-.-	GO:0016721	Oxidoreductases, acting on superoxide as acceptor	oxidoreductase activity, acting on superoxide radicals as acceptor	0.994389594	EC
GO:0140950	GO:0035522	histone H2A deubiquitinase activity	monoubiquitinated histone H2A deubiquitination	0.991643965	GO
EC:2.6.1.9	GO:0008110	2-oxoglutarate + L-histidinol phosphate = 3-(imidazol-4-yl)-2-oxopropylphosphate + L-glutamate.	L-histidine:2-oxoglutarate aminotransferase activity	0.972738147	EC
EC:5.4.99.30	GO:0099620	UDP-beta-L-arabinofuranose = UDP-beta-L-arabinopyranose.	UDP-4-amino-4-deoxy-L-arabinose aminotransferase	0.978565276	EC
GO:0160129	GO:0018142	protein-DNA covalent cross-linking activity	protein-DNA covalent cross-linking	0.997379184	GO
EC:3.4.21.53	GO:0016887	Hydrolysis of proteins in presence of ATP.	ATP hydrolysis activity	0.988479197	EC
EC:3.2.1.52	GO:0016799	Hydrolysis of terminal non-reducing N-acetyl-D-hexosamine residues inN-acetyl-beta-D-hexosaminides.	hydrolase activity, hydrolyzing N-glycosyl compounds	0.971176684	EC
EC:3.4.24.75	GO:0042834	Hydrolysis of the -Gly-|-Gly- bond in the pentaglycine inter-peptide linkjoining staphylococcal cell wall peptidoglycans.	peptidoglycan binding	0.965803325	EC
EC:2.1.1.177	GO:0120159	pseudouridine(1915) in 23S rRNA + S-adenosyl-L-methionine = H(+) + N(3)-methylpseudouridine(1915) in 23S rRNA + S-adenosyl-L-homocysteine.	rRNA pseudouridine synthase activity	0.973283648	EC
EC:1.14.13.81	GO:0046501	2 H(+) + Mg-protoporphyrin IX 13-monomethyl ester + 3 NADPH + 3 O2 = 3,8-divinyl protochlorophyllide a + 5 H2O + 3 NADP(+).	protoporphyrinogen IX metabolic process	0.975857794	EC
EC:5.1.99.-	GO:0016854	Isomerases, racemases and epimerases, acting on other compounds	racemase and epimerase activity	0.980765462	EC
EC:2.1.1.196	GO:0046025	Co-precorrin-6B + S-adenosyl-L-methionine = Co-precorrin-7 + CO2 +S-adenosyl-L-homocysteine.	precorrin-6Y C5,15-methyltransferase (decarboxylating) activity	0.967621624	EC
EC:2.3.2.29	GO:0006429	(1) L-leucyl-tRNA(Leu) + N-terminal L-glutamyl-[protein] = H(+) +N-terminal L-leucyl-L-glutamyl-[protein] + tRNA(Leu).(2) L-leucyl-tRNA(Leu) + N-terminal L-aspartyl-[protein] = H(+) +N-terminal L-leucyl-L-aspartyl-[protein] + tRNA(Leu).	leucyl-tRNA aminoacylation	0.972429276	EC
EC:1.3.1.34	GO:0019166	(1) a 4,5-saturated-(2E)-enoyl-CoA + NADP(+) = a (2E,4E)-dienoyl-CoA +H(+) + NADPH.(2) a (2E,4Z)-dienoyl-CoA + H(+) + NADPH = a 4,5-saturated-(2E)-enoyl-CoA+ NADP(+).	trans-2-enoyl-CoA reductase (NADPH) activity	0.971402228	EC
EC:2.7.7.9	GO:0008768	alpha-D-glucose 1-phosphate + H(+) + UTP = diphosphate + UDP-alpha-D-glucose.	UDP-sugar diphosphatase activity	0.977595627	EC
EC:6.2.1.8	GO:0036412	ATP + CoA + oxalate = AMP + diphosphate + oxalyl-CoA.	acetyl-CoA:oxalate CoA-transferase	0.974837065	EC
EC:2.7.4.21	GO:0033518	(1) 1D-myo-inositol hexakisphosphate + ATP = 5-diphospho-1D-myo-inositol1,2,3,4,6-pentakisphosphate + ADP.(2) 1-diphospho-1D-myo-inositol 2,3,4,5,6-pentakisphosphate + ATP + H(+)= 1,5-bis(diphospho)-1D-myo-inositol 2,3,4,6-tetrakisphosphate + ADP.	myo-inositol hexakisphosphate dephosphorylation	0.981454313	EC
EC:5.2.1.1	GO:0006106	maleate = fumarate.	fumarate metabolic process	0.973545551	EC
EC:2.3.1.189	GO:0035447	1D-myo-inositol 2-(L-cysteinylamino)-2-deoxy-alpha-D-glucopyranoside +acetyl-CoA = CoA + H(+) + mycothiol.	mycothiol synthase activity	0.971667886	EC
GO:0180010	GO:0031440	co-transcriptional mRNA 3'-end processing, cleavage and polyadenylation pathway	regulation of mRNA 3'-end processing	0.980649889	GO
EC:5.3.3.19	GO:0003868	3-[(4R)-4-hydroxycyclohexa-1,5-dien-1-yl]-2-oxopropanoate = 3-[(1E,4R)-4-hydroxycyclohex-2-en-1-ylidene]pyruvate.	4-hydroxyphenylpyruvate dioxygenase activity	0.972976804	EC
EC:1.2.1.10	GO:0004029	acetaldehyde + CoA + NAD(+) = acetyl-CoA + H(+) + NADH.	aldehyde dehydrogenase (NAD+) activity	0.979078889	EC
EC:2.7.7.8	GO:0017111	phosphate + RNA(n+1) = a ribonucleoside 5'-diphosphate + RNA(n).	ribonucleoside triphosphate phosphatase activity	0.974667251	EC
EC:4.5.-.-	GO:0016848	Lyases, carbon-halide lyases	carbon-halide lyase activity	0.982648969	EC
EC:1.11.1.-	GO:0016684	Oxidoreductases, acting on a peroxide as acceptor, peroxidases	oxidoreductase activity, acting on peroxide as acceptor	0.993229568	EC
EC:2.3.1.n6	GO:0102419	a 1-acyl-sn-glycero-3-phospho-L-serine + an acyl-CoA = a 1,2-diacyl-sn-glycero-3-phospho-L-serine + CoA.	sn-2-glycerol-3-phosphate omega-OH-C22:0-CoA acyl transferase activity	0.973392427	EC
EC:7.2.2.8	GO:0006757	ATP + Cu(+)(in) + H2O = ADP + Cu(+)(out) + H(+) + phosphate.	ATP generation from ADP	0.97559005	EC
EC:1.1.1.34	GO:0004420	(R)-mevalonate + CoA + 2 NADP(+) = (3S)-hydroxy-3-methylglutaryl-CoA +2 H(+) + 2 NADPH.	hydroxymethylglutaryl-CoA reductase (NADPH) activity	0.977238476	EC
EC:3.7.1.14	GO:0018771	(1) (2Z,4E)-2-hydroxy-6-oxonona-2,4-dienedioate + H2O = (2Z)-2-hydroxypenta-2,4-dienoate + H(+) + succinate.(2) (2Z,4E,7E)-2-hydroxy-6-oxonona-2,4,7-trienedioate + H2O = (2Z)-2-hydroxypenta-2,4-dienoate + fumarate + H(+).	2-hydroxy-6-oxonona-2,4-dienedioate hydrolase activity	0.971812606	EC
EC:4.1.1.23	GO:0004590	H(+) + orotidine 5'-phosphate = CO2 + UMP.	orotidine-5'-phosphate decarboxylase activity	0.965406716	EC
EC:4.2.1.145	GO:0030961	(2S,3S)-hydroxyarginine = (2S,3R)-capreomycidine + H2O.	peptidyl-arginine hydroxylation	0.97019887	EC
EC:1.1.99.29	GO:0033718	(1) pyranose + acceptor = pyranos-2-ulose + reduced acceptor.(2) pyranose + acceptor = pyranos-3-ulose + reduced acceptor.(3) pyranose + acceptor = pyranos-2,3-diulose + reduced acceptor.(4) a pyranoside + acceptor = a pyranosid-3-ulose + reduced acceptor.(5) a pyranoside + acceptor = a pyranosid-3,4-diulose + reduced acceptor.	pyranose dehydrogenase (acceptor) activity	0.972801149	EC
GO:0160103	GO:0052906	tRNA (guanine(26)-N2/guanine(27)-N2)-dimethyltransferase activity	tRNA (guanine(37)-N1)-methyltransferase activity	0.991032064	GO
EC:2.1.1.192	GO:0052909	(1) adenosine(2503) in 23S rRNA + 2 reduced [2Fe-2S]-[ferredoxin] +2 S-adenosyl-L-methionine = 2-methyladenosine(2503) in 23S rRNA +5'-deoxyadenosine + L-methionine + 2 oxidized [2Fe-2S]-[ferredoxin] +S-adenosyl-L-homocysteine.(2) adenosine(37) in tRNA + 2 reduced [2Fe-2S]-[ferredoxin] +2 S-adenosyl-L-methionine = 2-methyladenosine(37) in tRNA +5'-deoxyadenosine + L-methionine + 2 oxidized [2Fe-2…	18S rRNA (adenine(1779)-N(6)/adenine(1780)-N(6))-dimethyltransferase activity	0.966088235	EC
EC:1.2.1.81	GO:0043914	CoA + NADP(+) + sulfoacetaldehyde = H(+) + NADPH + sulfoacetyl-CoA.	NADPH:sulfur oxidoreductase activity	0.977556467	EC
EC:2.7.7.42	GO:0047388	[glutamine synthetase]-L-tyrosine + ATP = [glutamine synthetase]-O(4)-(5'-adenylyl)-L-tyrosine + diphosphate.	[glutamine synthetase]-adenylyl-L-tyrosine phosphorylase activity	0.985891819	EC
EC:2.1.1.245	GO:0102036	5,6,7,8-tetrahydrosarcinapterin + methyl-Co(III)-[corrinoid Fe-S protein]= 5-methyltetrahydrosarcinapterin + Co(I)-[corrinoid Fe-S protein] +H(+).	methyltetrahydrofolate:corrinoid/iron-sulfur protein methyltransferase activity	0.965419412	EC
EC:4.1.1.98	GO:0008412	a 4-hydroxy-3-all-trans-polyprenylbenzoate + H(+) = a 2-all-trans-polyprenylphenol + CO2.	4-hydroxybenzoate octaprenyltransferase activity	0.967818141	EC
EC:4.1.1.15	GO:0019552	H(+) + L-glutamate = 4-aminobutanoate + CO2.	glutamate catabolic process via 2-hydroxyglutarate	0.970357239	EC
EC:1.14.16.4	GO:0034617	(6R)-L-erythro-5,6,7,8-tetrahydrobiopterin + L-tryptophan + O2 =(4aS,6R)-4a-hydroxy-L-erythro-5,6,7,8-tetrahydrobiopterin + 5-hydroxy-L-tryptophan.	tetrahydrobiopterin binding	0.975421429	EC
EC:3.5.4.29	GO:0102489	GTP + 3 H2O = 2-amino-5-formylamino-6-(5-phospho-D-ribosylamino)pyrimidin-4(3H)-one + 2 H(+) + 2 phosphate.	GTP phosphohydrolase activity	0.976453245	EC
EC:3.4.25.-	GO:0008233	Hydrolases, acting on peptide bonds (peptidases), threonine endopeptidases	peptidase activity	0.973214209	EC
EC:3.6.3.20	GO:0016817	Hydrolases, acting on acid anhydrides, acting on acid anhydrides; catalyzing transmembrane movement of substances	hydrolase activity, acting on acid anhydrides	0.98595494	EC
EC:3.5.3.12	GO:0033389	agmatine + H2O = N-carbamoylputrescine + NH4(+).	putrescine biosynthetic process from arginine, using agmatinase	0.974419892	EC
EC:3.4.13.18	GO:0018188	Hydrolysis of dipeptides, preferentially hydrophobic dipeptides includingprolyl amino acids.	peptidyl-proline di-hydroxylation	0.964783728	EC
EC:3.5.1.47	GO:0018817	H2O + N-acetyl-(2S,6S)-2,6-diaminoheptanedioate = (2S,6S)-2,6-diaminoheptanedioate + acetate.	2-oxo-hept-3-ene-1,7-dioate hydratase activity	0.965340674	EC
EC:3.5.2.7	GO:0050415	4-imidazolone-5-propanoate + H2O = N-formimidoyl-L-glutamate.	formimidoylglutamase activity	0.975082099	EC
EC:2.1.1.239	GO:0046498	L-olivosyl-oleandolide + S-adenosyl-L-methionine = H(+) + L-oleandrosyl-oleandolide + S-adenosyl-L-homocysteine.	S-adenosylhomocysteine metabolic process	0.968541384	EC
GO:0120290	GO:0043596	stalled replication fork localization to nuclear periphery	nuclear replication fork	0.982618451	GO
EC:6.5.-.-	GO:0016886	Ligases, forming phosphoric ester bonds	ligase activity, forming phosphoric ester bonds	0.995584488	EC
EC:3.4.24.35	GO:0005588	Cleavage of gelatin types I and V and collagen types IV and V.	collagen type V trimer	0.969446003	EC
EC:2.3.1.20	GO:0102420	a 1,2-diacyl-sn-glycerol + an acyl-CoA = a triacyl-sn-glycerol + CoA.	sn-1-glycerol-3-phosphate C16:0-DCA-CoA acyl transferase activity	0.97780478	EC
EC:5.3.1.16	GO:0003949	1-(5-phospho-beta-D-ribosyl)-5-[(5-phospho-beta-D-ribosylamino)methylideneamino]imidazole-4-carboxamide = 5-[(5-phospho-1-deoxy-D-ribulos-1-ylimino)methylamino]-1-(5-phospho-beta-D-ribosyl)imidazole-4-carboxamide.	1-(5-phosphoribosyl)-5-[(5-phosphoribosylamino)methylideneamino]imidazole-4-carboxamide isomerase activity	0.979951143	EC
EC:3.1.5.1	GO:0035539	dGTP + H2O = 2'-deoxyguanosine + H(+) + triphosphate.	8-oxo-7,8-dihydrodeoxyguanosine triphosphate pyrophosphatase activity	0.978152156	EC
EC:1.1.1.285	GO:0004589	(1) 2'-deoxymugineate + NADP(+) = 3''-deamino-3''-oxonicotianamine + H(+)+ NADPH.(2) 2'-deoxymugineate + NAD(+) = 3''-deamino-3''-oxonicotianamine + H(+)+ NADH.	dihydroorotate dehydrogenase (NAD+) activity	0.971583247	EC
EC:3.7.1.2	GO:0004334	4-fumarylacetoacetate + H2O = acetoacetate + fumarate + H(+).	fumarylacetoacetase activity	0.9716236	EC
EC:4.2.3.181	GO:0045338	(2E,6E)-farnesyl diphosphate = diphosphate + selina-4(15),7(11)-diene.	farnesyl diphosphate metabolic process	0.972352624	EC
GO:0000511	GO:0043998	H2A-H2B histone complex chaperone activity	histone H2A acetyltransferase activity	0.980104625	GO
EC:2.1.1.17	GO:0018231	a 1,2-diacyl-sn-glycero-3-phosphoethanolamine + S-adenosyl-L-methionine =1,2-diacyl-sn-glycero-3-phospho-N-methylethanolamine + H(+) + S-adenosyl-L-homocysteine.	peptidyl-S-diacylglycerol-L-cysteine biosynthetic process from peptidyl-cysteine	0.969286323	EC
EC:1.14.14.3	GO:0036041	a long-chain fatty aldehyde + FMNH2 + O2 = a long-chain fatty acid +FMN + 2 H(+) + H2O + hnu.	long-chain fatty acid binding	0.974383295	EC
EC:4.3.99.-	GO:0016840	Lyases, carbon-nitrogen lyases, other carbon-nitrogen lyases	carbon-nitrogen lyase activity	0.982251763	EC
EC:3.1.3.77	GO:0050656	5-methylsulfanyl-2,3-dioxopentyl phosphate + H2O = 1,2-dihydroxy-5-(methylsulfanyl)pent-1-en-3-one + phosphate.	3'-phosphoadenosine 5'-phosphosulfate binding	0.967961848	EC
EC:2.1.1.186	GO:0052909	cytidine(2498) in 23S rRNA + S-adenosyl-L-methionine = 2'-O-methylcytidine(2498) in 23S rRNA + H(+) + S-adenosyl-L-homocysteine.	18S rRNA (adenine(1779)-N(6)/adenine(1780)-N(6))-dimethyltransferase activity	0.970297873	EC
GO:0120325	GO:0016581	NuRD complex binding	NuRD complex	0.993217528	GO
GO:0160082	GO:0031543	hypoxia-inducible factor-proline dioxygenase activity	peptidyl-proline dioxygenase activity	0.973914623	GO
EC:1.6.5.2	GO:0016655	(1) a quinone + H(+) + NADH = a quinol + NAD(+).(2) a quinone + H(+) + NADPH = a quinol + NADP(+).	oxidoreductase activity, acting on NAD(P)H, quinone or similar compound as acceptor	0.973960996	EC
EC:2.6.1.16	GO:0004360	D-fructose 6-phosphate + L-glutamine = D-glucosamine 6-phosphate +L-glutamate.	glutamine-fructose-6-phosphate transaminase (isomerizing) activity	0.973418236	EC
EC:4.1.1.20	GO:0033512	H(+) + meso-2,6-diaminoheptanedioate = CO2 + L-lysine.	L-lysine catabolic process to acetyl-CoA via saccharopine	0.961954057	EC
EC:1.8.1.7	GO:0004362	2 glutathione + NADP(+) = glutathione disulfide + H(+) + NADPH.	glutathione-disulfide reductase (NADPH) activity	0.985247731	EC
EC:4.2.1.108	GO:0033990	(2S)-4-acetamido-2-aminobutanoate = H2O + L-ectoine.	ectoine synthase activity	0.965469837	EC
EC:3.2.1.129	GO:0016996	Endohydrolysis of (2->8)-alpha-sialosyl linkages in oligo- orpoly(sialic) acids.	endo-alpha-(2,8)-sialidase activity	0.971762538	EC
EC:3.4.23.24	GO:0032023	Preferential cleavage at the carboxyl of hydrophobic amino acids,but fails to cleave 15-Leu-|-Tyr-16, 16-Tyr-|-Leu-17 and 24-Phe-|-Phe-25of insulin B chain. Activates trypsinogen, and degrades keratin.	trypsinogen activation	0.951058567	EC
GO:0062147	GO:0033736	L-lysine 4-chlorinase activity	L-lysine 6-oxidase activity	0.976386786	GO
GO:0120317	GO:0097226	sperm mitochondrial sheath assembly	sperm mitochondrial sheath	0.995173097	GO
EC:4.1.1.32	GO:0004613	GTP + oxaloacetate = CO2 + GDP + phosphoenolpyruvate.	phosphoenolpyruvate carboxykinase (GTP) activity	0.977081358	EC
EC:2.1.1.198	GO:0052908	cytidine(1402) in 16S rRNA + S-adenosyl-L-methionine = 2'-O-methylcytidine(1402) in 16S rRNA + H(+) + S-adenosyl-L-homocysteine.	16S rRNA (adenine(1518)-N(6)/adenine(1519)-N(6))-dimethyltransferase activity	0.972570121	EC
EC:2.7.8.15	GO:0003975	a dolichyl phosphate + UDP-N-acetyl-alpha-D-glucosamine = N-acetyl-alpha-D-glucosaminyl-diphosphodolichol + UMP.	UDP-N-acetylglucosamine-dolichyl-phosphate N-acetylglucosaminephosphotransferase activity	0.981498778	EC
GO:0160013	GO:0102443	NAD-dependent protein de-2-hydroxyisobutyrylase activity	L-2-hydroxycarboxylate dehydrogenase (NAD+) activity	0.978852868	GO
GO:0160111	GO:0005879	axonemal A tubule inner sheath	axonemal microtubule	0.977887154	GO
EC:3.4.11.10	GO:0010585	Release of an N-terminal amino acid, preferentially leucine, but notglutamic or aspartic acids.	glutamine secretion	0.958873749	EC
EC:3.4.24.81	GO:1905369	Endopeptidase of broad specificity.	endopeptidase complex	0.984406829	EC
EC:3.4.21.104	GO:0001855	Selective cleavage after Arg-223 in complement component C2 (-Ser-Leu-Gly-Arg-|-Lys-Ile-Gln-Ile) and after Arg-76 in complement componentC4 (-Gly-Leu-Gln-Arg-|-Ala-Leu-Glu-Ile).	complement component C4b binding	0.966198981	EC
EC:1.3.99.29	GO:0003834	15-cis-phytoene + 2 A = 2 AH2 + all-trans-zeta-carotene.	beta-carotene 15,15'-dioxygenase activity	0.977884293	EC
EC:3.1.4.58	GO:0035639	a 3'-end 2',3'-cyclophospho-ribonucleotide-RNA + H2O = a 3'-end2'-phospho-ribonucleotide-RNA + H(+).	purine ribonucleoside triphosphate binding	0.970105171	EC
EC:2.3.1.244	GO:0044876	3 H(+) + holo-[2-methylbutanoate polyketide synthase] + 2 malonyl-CoA +2 NADPH + S-adenosyl-L-methionine = (S)-2-methylbutanoyl-[2-methylbutanoate polyketide synthase] + 2 CO2 + 2 CoA + H2O + 2 NADP(+)+ S-adenosyl-L-homocysteine.	hercynylselenocysteine synthase	0.971495092	EC
EC:3.1.3.2	GO:0016773	a phosphate monoester + H2O = an alcohol + phosphate.	phosphotransferase activity, alcohol group as acceptor	0.971692026	EC
EC:2.7.1.17	GO:0052863	ATP + D-xylulose = ADP + D-xylulose 5-phosphate + H(+).	1-deoxy-D-xylulose 5-phosphate metabolic process	0.976438403	EC
EC:2.4.1.170	GO:0050004	a 7-hydroxyisoflavone + UDP-alpha-D-glucose = a 7-hydroxyisoflavone 7-O-beta-D-glucoside + H(+) + UDP.	isoflavone 7-O-glucosyltransferase activity	0.978640258	EC
EC:3.4.19.14	GO:0103068	H2O + leukotriene C4 = L-glutamate + leukotriene D4.	leukotriene C4 gamma-glutamyl transferase activity	0.979937017	EC
EC:1.14.12.15	GO:0050583	H(+) + NADH + O2 + terephthalate = (3S,4R)-3,4-dihydroxycyclohexa-1,5-diene-1,4-dicarboxylate + NAD(+).	hydrogen dehydrogenase (NADP+) activity	0.973915517	EC
EC:1.10.5.1	GO:0001512	1-(beta-D-ribofuranosyl)-1,4-dihydronicotinamide + a quinone + H(+) =a quinol + beta-nicotinamide D-riboside.	dihydronicotinamide riboside quinone reductase activity	0.979436696	EC
EC:3.1.3.46	GO:0006003	beta-D-fructose 2,6-bisphosphate + H2O = beta-D-fructose 6-phosphate +phosphate.	fructose 2,6-bisphosphate metabolic process	0.977318287	EC
EC:2.7.1.174	GO:0047355	a 1,2-diacyl-sn-glycerol + CTP = a 1,2-diacyl-sn-glycero-3-phosphate +CDP + H(+).	CDP-glycerol glycerophosphotransferase activity	0.975909293	EC
EC:3.2.2.22	GO:0030598	Endohydrolysis of the N-glycosidic bond at one specific adenosine on the28S rRNA.	rRNA N-glycosylase activity	0.976334155	EC
GO:0140484	GO:1903805	5-aminolevulinic acid import across plasma membrane	L-valine import across plasma membrane	0.976025283	GO
EC:3.1.1.85	GO:0018710	6-carboxyhexanoyl-[ACP] methyl ester + H2O = 6-carboxyhexanoyl-[ACP] +H(+) + methanol.	acetone carboxylase activity	0.96926111	EC
EC:6.3.4.3	GO:0046653	(6S)-5,6,7,8-tetrahydrofolate + ATP + formate = (6R)-10-formyltetrahydrofolate + ADP + phosphate.	tetrahydrofolate metabolic process	0.980698824	EC
EC:6.3.4.13	GO:1990966	5-phospho-beta-D-ribosylamine + ATP + glycine = ADP + H(+) + N(1)-(5-phospho-beta-D-ribosyl)glycinamide + phosphate.	ATP generation from poly-ADP-D-ribose	0.978116155	EC
EC:6.3.2.13	GO:0006757	ATP + meso-2,6-diaminoheptanedioate + UDP-N-acetyl-alpha-D-muramoyl-L-alanyl-D-glutamate = ADP + H(+) + phosphate + UDP-N-acetyl-alpha-D-muramoyl-L-alanyl-gamma-D-glutamyl-meso-2,6-diaminoheptanedioate.	ATP generation from ADP	0.97368443	EC
EC:2.7.7.87	GO:0006757	ATP + hydrogencarbonate + L-threonine = diphosphate + H2O +L-threonylcarbamoyladenylate.	ATP generation from ADP	0.972496331	EC
EC:1.8.2.-	GO:0016669	Oxidoreductases, acting on a sulfur group of donors, with a cytochrome as acceptor	oxidoreductase activity, acting on a sulfur group of donors, cytochrome as acceptor	0.995199919	EC
EC:2.7.13.3	GO:0018106	ATP + protein L-histidine = ADP + protein N-phospho-L-histidine.	peptidyl-histidine phosphorylation	0.972564399	EC
EC:6.1.1.19	GO:0006420	ATP + L-arginine + tRNA(Arg) = AMP + diphosphate + L-arginyl-tRNA(Arg).	arginyl-tRNA aminoacylation	0.972467184	EC
GO:0141016	GO:0043739	G/T mismatch-specific thymine-DNA glycosylase activity	G/U mismatch-specific uracil-DNA glycosylase activity	0.989621878	GO
EC:2.1.1.106	GO:0004834	L-tryptophan + S-adenosyl-L-methionine = 2-methyl-L-tryptophan + H(+) +S-adenosyl-L-homocysteine.	tryptophan synthase activity	0.971553564	EC
EC:3.5.1.122	GO:0070773	H2O + N-terminal L-glutaminyl-[protein] = N-terminal L-glutamyl-[protein]+ NH4(+).	protein-N-terminal glutamine amidohydrolase activity	0.97048068	EC
EC:4.2.1.53	GO:0033885	(R)-10-hydroxyoctadecanoate = (9Z)-octadecenoate + H2O.	10-hydroxy-9-(phosphonooxy)octadecanoate phosphatase activity	0.966473877	EC
EC:5.1.1.3	GO:1902065	L-glutamate = D-glutamate.	response to L-glutamate	0.978536606	EC
EC:1.1.1.79	GO:0030267	glycolate + NADP(+) = glyoxylate + H(+) + NADPH.	glyoxylate reductase (NADPH) activity	0.98086524	EC
EC:2.-.-.-	GO:0016740	Transferases	transferase activity	0.987923861	EC
EC:2.1.1.216	GO:0051075	guanosine(26) in tRNA + 2 S-adenosyl-L-methionine = 2 H(+) + N(2)-dimethylguanosine(26) in tRNA + 2 S-adenosyl-L-homocysteine.	S-adenosylmethionine:tRNA ribosyltransferase-isomerase activity	0.97380352	EC
EC:1.14.13.82	GO:0018467	H(+) + NADH + O2 + vanillate = 3,4-dihydroxybenzoate + formaldehyde +H2O + NAD(+).	formaldehyde dehydrogenase (NAD+) activity	0.971158683	EC
EC:6.5.1.2	GO:0000309	NAD(+) + (deoxyribonucleotide)n-3'-hydroxyl + 5'-phospho-(deoxyribonucleotide)m = (deoxyribonucleotide)n+m + AMP + beta-nicotinamide D-nucleotide.	nicotinamide-nucleotide adenylyltransferase activity	0.975115061	EC
EC:2.7.1.20	GO:0006757	adenosine + ATP = ADP + AMP + H(+).	ATP generation from ADP	0.981647313	EC
EC:1.2.7.3	GO:0016699	2-oxoglutarate + CoA + 2 oxidized [2Fe-2S]-[ferredoxin] = CO2 + H(+) +2 reduced [2Fe-2S]-[ferredoxin] + succinyl-CoA.	oxidoreductase activity, acting on hydrogen as donor, iron-sulfur protein as acceptor	0.977666676	EC
EC:3.2.2.23	GO:0043916	Hydrolysis of DNA containing ring-opened 7-methylguanine residues,releasing 2,6-diamino-4-hydroxy-5-(N-methyl)formamidopyrimidine.	DNA-7-methylguanine glycosylase activity	0.973898768	EC
EC:2.5.1.1	GO:0033385	dimethylallyl diphosphate + isopentenyl diphosphate = (2E)-geranyl diphosphate + diphosphate.	geranylgeranyl diphosphate metabolic process	0.974459052	EC
EC:1.8.3.2	GO:0019825	O2 + 2 R'C(R)SH = H2O2 + R'C(R)S-S(R)CR'.	oxygen binding	0.974511802	EC
EC:3.4.21.26	GO:0010179	Hydrolysis of Pro-|-Xaa >> Ala-|-Xaa in oligopeptides.	IAA-Ala conjugate hydrolase activity	0.965453267	EC
EC:2.3.1.82	GO:1901131	acetyl-CoA + kanamycin B = CoA + H(+) + N(6')-acetylkanamycin B.	kanamycin metabolic process	0.973565221	EC
GO:0000514	GO:0005280	3-sulfino-L-alanine: proton, glutamate antiporter activity	amino acid:proton symporter activity	0.973528802	GO
EC:1.13.11.31	GO:0050648	(5Z,8Z,11Z,14Z)-eicosatetraenoate + O2 = (12S)-hydroperoxy-(5Z,8Z,10E,14Z)-eicosatetraenoate.	5(S)-hydroxyperoxy-6E,8Z,11Z,14Z-icosatetraenoic acid binding	0.978158712	EC
EC:7.1.1.-	GO:0016695	Translocases, catalysing the translocation of hydrons, hydron translocation or charge separation linked to oxidoreductase reactions	oxidoreductase activity, acting on hydrogen as donor	0.970704615	EC
EC:4.2.2.10	GO:0047911	Eliminative cleavage of (1->4)-alpha-D-galacturonan methyl ester to giveoligosaccharides with 4-deoxy-6-O-methyl-alpha-D-galact-4-enuronosylgroups at their non-reducing ends.	galacturan 1,4-alpha-galacturonidase activity	0.966475606	EC
EC:3.1.3.91	GO:0015972	(1) H2O + N(7)-methyl-GMP = N(7)-methylguanosine + phosphate.(2) CMP + H2O = cytidine + phosphate.	guanosine pentaphosphate metabolic process	0.964485765	EC
EC:2.6.1.22	GO:0080100	(S)-3-amino-2-methylpropanoate + 2-oxoglutarate = 2-methyl-3-oxopropanoate + L-glutamate.	L-glutamine:2-oxoglutarate aminotransferase activity	0.97588259	EC
EC:5.4.99.22	GO:0031118	uridine(2605) in 23S rRNA = pseudouridine(2605) in 23S rRNA.	rRNA pseudouridine synthesis	0.97841996	EC
GO:0062156	GO:0015272	mitochondrial ATP-gated potassium channel activity	ATP-activated inward rectifier potassium channel activity	0.981528401	GO
EC:1.1.1.112	GO:0047018	(1) (S)-indan-1-ol + NAD(+) = H(+) + indan-1-one + NADH.(2) (S)-indan-1-ol + NADP(+) = H(+) + indan-1-one + NADPH.	indole-3-acetaldehyde reductase (NADH) activity	0.971018016	EC
EC:7.1.1.3	GO:0048039	2 a ubiquinol + n H(+)(in) + O2 = 2 a ubiquinone + n H(+)(out) + 2 H2O.	ubiquinone binding	0.982614279	EC
EC:4.2.1.80	GO:0018771	(S)-4-hydroxy-2-oxopentanoate = (2Z)-2-hydroxypenta-2,4-dienoate + H2O.	2-hydroxy-6-oxonona-2,4-dienedioate hydrolase activity	0.974108756	EC
EC:3.4.21.42	GO:0006958	Cleavage of Arg-|-Ala bond in complement component C4 to form C4a andC4b, and Lys(or Arg)-|-Lys bond in complement component C2 to form C2aand C2b: the 'classical' pathway C3 convertase.	complement activation, classical pathway	0.966247082	EC
EC:2.7.8.13	GO:0051992	di-trans,octa-cis-undecaprenyl phosphate + UDP-N-acetyl-alpha-D-muramoyl-L-alanyl-gamma-D-glutamyl-L-lysyl-D-alanyl-D-alanine = Mur2Ac(oyl-L-Ala-gamma-D-Glu-L-Lys-D-Ala-D-Ala)-di-trans,octa-cis-undecaprenyl diphosphate+ UMP.	UDP-N-acetylmuramoyl-L-alanyl-D-glutamyl-meso-2,6-diaminopimelyl-D-alanyl-D-alanine:undecaprenyl-phosphate transferase activity	0.978401363	EC
EC:6.2.1.46	GO:0036266	ATP + holo-[CmaA peptidyl-carrier protein] + L-alloisoleucine = AMP +diphosphate + L-alloisoleucyl-[CmaA peptidyl-carrier protein].	Cdc48p-Npl4p-Vms1p AAA ATPase complex	0.965144753	EC
EC:2.1.1.45	GO:0046653	(6R)-5,10-methylene-5,6,7,8-tetrahydrofolate + dUMP = 7,8-dihydrofolate +dTMP.	tetrahydrofolate metabolic process	0.979177058	EC
EC:2.4.1.225	GO:0051991	3-O-{alpha-D-GlcNAc-[(1->4)-beta-D-GlcA-(1->4)-alpha-D-GlcNAc](n)-(1->4)-beta-D-GlcA-(1->3)-beta-D-Gal-(1->3)-beta-D-Gal-(1->4)-beta-D-Xyl}-L-seryl-[protein] + UDP-alpha-D-glucuronate = 3-O-{[(1->4)-beta-D-GlcA-(1->4)-alpha-D-GlcNAc](n+1)-(1->4)-beta-D-GlcA-(1->3)-beta-D-Gal-(1->3)-beta-D-Gal-(1->4)-beta-D-Xyl}-L-seryl-[protein] + H(+) + UDP.	UDP-N-acetyl-D-glucosamine:N-acetylmuramoyl-L-alanyl-D-glutamyl-meso-2,6-diaminopimelyl-D-alanyl-D-alanine-diphosphoundecaprenol 4-beta-N-acetylglucosaminlytransferase activity	0.973482907	EC
EC:3.1.2.30	GO:0050074	(S)-malyl-CoA + H2O = (S)-malate + CoA + H(+).	malate-CoA ligase activity	0.968747556	EC
EC:4.2.2.2	GO:0047911	Eliminative cleavage of (1->4)-alpha-D-galacturonan to giveoligosaccharides with 4-deoxy-alpha-D-galact-4-enuronosyl groups at theirnon-reducing ends.	galacturan 1,4-alpha-galacturonidase activity	0.967298627	EC
EC:1.6.5.-	GO:0016655	Oxidoreductases, acting on NADH or NADPH, with a quinone or similar compound as acceptor	oxidoreductase activity, acting on NAD(P)H, quinone or similar compound as acceptor	0.992647529	EC
EC:3.1.3.9	GO:0061620	D-glucose 6-phosphate + H2O = D-glucose + phosphate.	glycolytic process through glucose-6-phosphate	0.977208078	EC
EC:3.6.1.7	GO:0006796	an acyl phosphate + H2O = a carboxylate + H(+) + phosphate.	phosphate-containing compound metabolic process	0.968804598	EC
EC:6.3.3.1	GO:1990966	2-formamido-N(1)-(5-O-phospho-beta-D-ribosyl)acetamidine + ATP = 5-amino-1-(5-phospho-beta-D-ribosyl)imidazole + ADP + H(+) + phosphate.	ATP generation from poly-ADP-D-ribose	0.9752388	EC
EC:2.7.4.-	GO:0016772	Transferases, transferring phosphorus-containing groups, phosphotransferases with a phosphate group as acceptor	transferase activity, transferring phosphorus-containing groups	0.991368592	EC
EC:3.2.1.2	GO:0033927	Hydrolysis of (1->4)-alpha-D-glucosidic linkages in polysaccharides so asto remove successive maltose units from the non-reducing ends of thechains.	glucan 1,4-alpha-maltohexaosidase activity	0.965977013	EC
EC:4.6.1.15	GO:0009331	FAD = AMP + H(+) + riboflavin cyclic-4',5'-phosphate.	glycerol-3-phosphate dehydrogenase (FAD) complex	0.972806513	EC
EC:3.1.26.11	GO:0034414	Endonucleolytic cleavage of RNA, removing extra 3' nucleotides from tRNAprecursor, generating 3' termini of tRNAs. A 3'-hydroxy group is left atthe tRNA terminus and a 5'-phosphoryl group is left at the trailermolecule.	tRNA 3'-trailer cleavage, endonucleolytic	0.984250903	EC
EC:2.1.1.257	GO:0031119	pseudouridine(54) in tRNA + S-adenosyl-L-methionine = H(+) + N(1)-methylpseudouridine(54) in tRNA + S-adenosyl-L-homocysteine.	tRNA pseudouridine synthesis	0.975846887	EC
EC:4.3.1.32	GO:0080150	5-amino-5-(4-hydroxybenzyl)-6-(D-ribitylimino)-5,6-dihydrouracil +S-adenosyl-L-methionine = 5'-deoxyadenosine + 7,8-didemethyl-8-hydroxy-5-deazariboflavin + H(+) + L-methionine + NH4(+).	S-adenosyl-L-methionine:benzoic acid carboxyl methyl transferase activity	0.970209539	EC
EC:2.1.4.-	GO:0016741	Transferases, transferring one-carbon groups, amidinotransferases	transferase activity, transferring one-carbon groups	0.987614572	EC
EC:2.7.2.8	GO:0006757	ATP + N-acetyl-L-glutamate = ADP + N-acetyl-L-glutamyl 5-phosphate.	ATP generation from ADP	0.978390098	EC
EC:3.5.1.92	GO:0017159	(R)-pantetheine + H2O = (R)-pantothenate + cysteamine.	pantetheine hydrolase activity	0.972580194	EC
EC:4.2.1.24	GO:0004655	2 5-aminolevulinate = H(+) + 2 H2O + porphobilinogen.	porphobilinogen synthase activity	0.971654832	EC
EC:2.7.11.-	GO:0016772	Transferases, transferring phosphorus-containing groups, protein-serine/threonine kinases	transferase activity, transferring phosphorus-containing groups	0.982504129	EC
EC:3.2.1.n2	GO:0033498	Hydrolysis of terminal, non-reducing linear (1->3)-alpha-D-galactosidicresidues, producing free D-galactose.	galactose catabolic process via D-galactonate	0.974851489	EC
EC:1.14.14.91	GO:0003958	(E)-cinnamate + O2 + reduced [NADPH--hemoprotein reductase] = (E)-4-coumarate + H(+) + H2O + oxidized [NADPH--hemoprotein reductase].	NADPH-hemoprotein reductase activity	0.979456604	EC
EC:3.2.1.17	GO:0016799	Hydrolysis of (1->4)-beta-linkages between N-acetylmuramic acid andN-acetyl-D-glucosamine residues in a peptidoglycan and between N-acetyl-D-glucosamine residues in chitodextrins.	hydrolase activity, hydrolyzing N-glycosyl compounds	0.964303136	EC
GO:0106310	GO:0004674	protein serine kinase activity	protein serine/threonine kinase activity	0.993928492	GO
EC:2.7.7.7	GO:0120108	a 2'-deoxyribonucleoside 5'-triphosphate + DNA(n) = diphosphate +DNA(n+1).	DNA-3'-diphospho-5'-guanosine diphosphatase	0.975885451	EC
EC:3.1.21.2	GO:0016893	Endonucleolytic cleavage to 5'-phosphooligonucleotide end-products.	endonuclease activity, active with either ribo- or deoxyribonucleic acids and producing 5'-phosphomonoesters	0.975453079	EC
EC:3.4.22.34	GO:0016801	Hydrolysis of proteins and small molecule substrates at -Asn-|-Xaa- bonds.	hydrolase activity, acting on ether bonds	0.967421055	EC
EC:1.1.1.330	GO:0102158	a very-long-chain (3R)-3-hydroxyacyl-CoA + NADP(+) = a very-long-chain3-oxoacyl-CoA + H(+) + NADPH.	very-long-chain (3R)-3-hydroxyacyl-CoA dehydratase activity	0.979316831	EC
EC:2.8.4.-	GO:0016782	Transferases, transferring sulfur-containing groups, transferring alkylthio groups	transferase activity, transferring sulphur-containing groups	0.988602221	EC
EC:2.4.1.15	GO:0102751	D-glucose 6-phosphate + UDP-alpha-D-glucose = alpha,alpha-trehalose6-phosphate + H(+) + UDP.	UDP-alpha-D-glucose:glucosyl-glycogenin alpha-D-glucosyltransferase activity	0.980475068	EC
EC:1.3.1.91	GO:0002943	(1) 5,6-dihydrouridine(20) in tRNA + NADP(+) = H(+) + NADPH + uridine(20)in tRNA.(2) 5,6-dihydrouridine(20) in tRNA + NAD(+) = H(+) + NADH + uridine(20)in tRNA.	tRNA dihydrouridine synthesis	0.977201521	EC
GO:0160072	GO:0061630	ubiquitin ligase complex scaffold activity	ubiquitin protein ligase activity	0.986591518	GO
GO:0140798	GO:0051864	histone H3R26 arginine deiminase activity	histone H3K36 demethylase activity	0.983581483	GO
EC:1.13.11.79	GO:0102919	FMNH2 + O2 = 5,6-dimethylbenzimidazole + D-erythrose 4-phosphate +dialurate + H(+).	5,6-dimethylbenzimidazole synthase activity	0.966299951	EC
EC:1.14.20.5	GO:0051552	2-oxoglutarate + a flavanone + O2 = a flavone + CO2 + H2O + succinate.	flavone metabolic process	0.968827605	EC
EC:4.2.3.19	GO:0009905	ent-copalyl diphosphate = diphosphate + ent-kaur-16-ene.	ent-copalyl diphosphate synthase activity	0.977157116	EC
EC:3.4.24.78	GO:0004175	Endopeptidase action with P4 Glu or Asp, P1 preferably Glu > Asp,P1' hydrophobic and P2' Ala.	endopeptidase activity	0.978485346	EC
EC:2.1.3.3	GO:0004585	carbamoyl phosphate + L-ornithine = H(+) + L-citrulline + phosphate.	ornithine carbamoyltransferase activity	0.970494509	EC
EC:2.1.3.1	GO:0006086	(S)-methylmalonyl-CoA + pyruvate = oxaloacetate + propanoyl-CoA.	acetyl-CoA biosynthetic process from pyruvate	0.972097516	EC
EC:6.3.2.17	GO:0004326	(6S)-5,6,7,8-tetrahydrofolyl-(gamma-L-Glu)(n) + ATP + L-glutamate = (6S)-5,6,7,8-tetrahydrofolyl-(gamma-L-Glu)(n+1) + ADP + H(+) + phosphate.	tetrahydrofolylpolyglutamate synthase activity	0.978980958	EC
EC:2.7.11.12	GO:0006757	(1) ATP + L-seryl-[protein] = ADP + H(+) + O-phospho-L-seryl-[protein].(2) ATP + L-threonyl-[protein] = ADP + H(+) + O-phospho-L-threonyl-[protein].	ATP generation from ADP	0.972467899	EC
EC:2.3.1.251	GO:0047184	(1) 1-hexadecanoyl-2-acyl-sn-glycero-3-phosphocholine + lipid A (E. coli)= a 2-acyl-sn-glycero-3-phosphocholine + hepta-acyl lipid A.(2) 1-hexadecanoyl-2-acyl-sn-glycero-3-phosphocholine + lipid IIA =a 2-acyl-sn-glycero-3-phosphocholine + lipid IIB.(3) 1-hexadecanoyl-2-acyl-sn-glycero-3-phosphocholine + lipid IVA (E.coli) = a 2-acyl-sn-glycero-3-phosphocholine + lipid IVB (E. coli).	1-acylglycerophosphocholine O-acyltransferase activity	0.97206372	EC
EC:1.14.99.46	GO:0052614	(1) FMNH2 + NADH + O2 + uracil = (Z)-3-ureidoacrylate + FMN + H(+) +H2O + NAD(+).(2) FMNH2 + NADH + O2 + thymine = (Z)-2-methylureidoacrylate + FMN + H(+)+ H2O + NAD(+).	uracil oxygenase activity	0.964074433	EC
GO:0120236	GO:0031204	negative regulation of post-translational protein targeting to membrane, translocation	post-translational protein targeting to membrane, translocation	0.984795511	GO
EC:6.1.1.10	GO:1990856	ATP + L-methionine + tRNA(Met) = AMP + diphosphate + L-methionyl-tRNA(Met).	methionyl-initiator methionine tRNA binding	0.973550498	EC
EC:4.1.1.33	GO:0071344	(R)-5-diphosphomevalonate + ATP = ADP + CO2 + isopentenyl diphosphate +phosphate.	diphosphate metabolic process	0.974422216	EC
EC:2.6.1.21	GO:0047810	2-oxoglutarate + D-alanine = D-glutamate + pyruvate.	D-alanine:2-oxoglutarate aminotransferase activity	0.979067266	EC
EC:3.4.11.4	GO:0035573	Release of the N-terminal residue from a tripeptide.	N-terminal peptidyl-serine trimethylation	0.961904466	EC
EC:3.2.1.147	GO:0010180	a thioglucoside + H2O = a sugar + a thiol.	thioglucosidase binding	0.973472357	EC
EC:6.3.5.-	GO:0016879	Ligases, forming carbon-nitrogen bonds, carbon--nitrogen ligases with glutamine as amido-N-donor	ligase activity, forming carbon-nitrogen bonds	0.988599002	EC
EC:1.4.1.21	GO:0034602	(1) H2O + L-aspartate + NADP(+) = H(+) + NADPH + NH4(+) + oxaloacetate.(2) H2O + L-aspartate + NAD(+) = H(+) + NADH + NH4(+) + oxaloacetate.	oxoglutarate dehydrogenase (NAD+) activity	0.971088052	EC
EC:2.5.1.32	GO:0016767	2 (2E,6E,10E)-geranylgeranyl diphosphate = 15-cis-phytoene +2 diphosphate.	geranylgeranyl-diphosphate geranylgeranyltransferase activity	0.976227999	EC
EC:1.2.4.1	GO:0033819	H(+) + N(6)-[(R)-lipoyl]-L-lysyl-[dihydrolipoyllysine-residueacetyltransferase] + pyruvate = CO2 + N(6)-[(R)-S(8)-acetyldihydrolipoyl]-L-lysyl-[dihydrolipoyllysine-residueacetyltransferase].	lipoyl(octanoyl) transferase activity	0.973452806	EC
EC:1.1.99.22	GO:0006071	A + glycerol = AH2 + dihydroxyacetone.	glycerol metabolic process	0.968782425	EC
GO:0160056	GO:0044354	macropinosome membrane	macropinosome	0.99133122	GO
EC:2.1.1.n11	GO:0120108	(2'-deoxyribonucleoside 5'-methylphosphotriester)-DNA + L-cysteinyl-[protein] = 2'-deoxyribonucleotide-DNA + H(+) + S-methyl-L-cysteinyl-[protein].	DNA-3'-diphospho-5'-guanosine diphosphatase	0.971321344	EC
EC:1.4.-.-	GO:0016638	Oxidoreductases, acting on the CH-NH2 group of donors	oxidoreductase activity, acting on the CH-NH2 group of donors	0.995265305	EC
EC:4.1.1.81	GO:0006796	H(+) + O-phospho-L-threonine = (R)-1-aminopropan-2-yl phosphate + CO2.	phosphate-containing compound metabolic process	0.965688705	EC
EC:2.7.1.85	GO:0080079	ATP + D-cellobiose = 6-phospho-beta-D-glucosyl-(1->4)-D-glucose + ADP +H(+).	cellobiose glucosidase activity	0.97700125	EC
EC:1.5.1.-	GO:0016646	Oxidoreductases, acting on the CH-NH group of donors, with NAD(+) or NADP(+) as acceptor	oxidoreductase activity, acting on the CH-NH group of donors, NAD or NADP as acceptor	0.994879484	EC
EC:6.3.4.9	GO:0047154	apo-[methylmalonyl-CoA:pyruvate carboxytransferase] + ATP + biotin =AMP + diphosphate + H(+) + holo-[methylmalonyl-CoA:pyruvatecarboxytransferase].	methylmalonyl-CoA carboxytransferase activity	0.971963346	EC
EC:5.4.99.12	GO:0031119	uridine(38/39/40) in tRNA = pseudouridine(38/39/40) in tRNA.	tRNA pseudouridine synthesis	0.98255384	EC
EC:6.5.1.3	GO:1990966	ATP + (ribonucleotide)n-3'-hydroxyl + 5'-phospho-(ribonucleotide)m =(ribonucleotide)n+m + AMP + diphosphate.	ATP generation from poly-ADP-D-ribose	0.975220799	EC
EC:2.7.3.-	GO:0016772	Transferases, transferring phosphorus-containing groups, phosphotransferases with a nitrogenous group as acceptor	transferase activity, transferring phosphorus-containing groups	0.989993215	EC
EC:2.2.1.7	GO:0052863	D-glyceraldehyde 3-phosphate + H(+) + pyruvate = 1-deoxy-D-xylulose5-phosphate + CO2.	1-deoxy-D-xylulose 5-phosphate metabolic process	0.976847231	EC
EC:6.1.1.21	GO:0004821	ATP + L-histidine + tRNA(His) = AMP + diphosphate + H(+) + L-histidyl-tRNA(His).	histidine-tRNA ligase activity	0.970027626	EC
EC:4.2.2.22	GO:0033498	eliminative cleavage of unsaturated trigalacturonate as the major productfrom the reducing end of polygalacturonic acid/pectate.	galactose catabolic process via D-galactonate	0.964030564	EC
GO:0180015	GO:1901642	nucleoside import across plasma membrane	nucleoside transmembrane transport	0.984700024	GO
EC:2.7.8.7	GO:1901910	apo-[ACP] + CoA = adenosine 3',5'-bisphosphate + H(+) + holo-[ACP].	adenosine 5'-(hexahydrogen pentaphosphate) metabolic process	0.971365631	EC
EC:1.8.98.5	GO:0015936	coenzyme B + coenzyme M + 2 H(+) + 2 reduced [2Fe-2S]-[ferredoxin] =coenzyme M-coenzyme B heterodisulfide + 2 H2 + 2 oxidized [2Fe-2S]-[ferredoxin].	coenzyme A metabolic process	0.975312173	EC
EC:2.4.1.85	GO:0102659	(S)-4-hydroxymandelonitrile + UDP-alpha-D-glucose = dhurrin + H(+) + UDP.	UDP-glucose: 4-methylthiobutylhydroximate S-glucosyltransferase activity	0.970695376	EC
EC:2.3.1.117	GO:0033877	(S)-2,3,4,5-tetrahydrodipicolinate + H2O + succinyl-CoA = (S)-2-succinylamino-6-oxoheptanedioate + CoA.	succinyl-CoA:(R)-benzylsuccinate CoA-transferase activity	0.977206588	EC
EC:1.6.5.9	GO:0048038	a quinone + H(+) + NADH = a quinol + NAD(+).	quinone binding	0.977863073	EC
EC:3.4.25.2	GO:0004176	ATP-dependent cleavage of peptide bonds with broad specificity.	ATP-dependent peptidase activity	0.968611479	EC
EC:4.2.1.163	GO:0034856	(4Z)-2-oxohept-4-enedioate + H2O = (4S)-4-hydroxy-2-oxoheptanedioate.	2-hydroxyhexa-2,4-dienoate hydratase activity	0.973288059	EC
EC:1.14.14.23	GO:0016995	cholesterol + O2 + reduced [NADPH--hemoprotein reductase] = 7alpha-hydroxycholesterol + H(+) + H2O + oxidized [NADPH--hemoproteinreductase].	cholesterol oxidase activity	0.975574911	EC
EC:2.4.1.270	GO:0050504	(2R)-2-O-(alpha-D-glucopyranosyl)-3-phospho-glycerate + GDP-alpha-D-mannose = (2R)-2-O-[alpha-D-mannopyranosyl-(1->2)-alpha-D-glucopyranosyl]-3-phospho-glycerate + GDP + H(+).	mannosyl-3-phosphoglycerate synthase activity	0.97852242	EC
EC:2.7.1.105	GO:0006003	ATP + beta-D-fructose 6-phosphate = ADP + beta-D-fructose 2,6-bisphosphate + H(+).	fructose 2,6-bisphosphate metabolic process	0.977636337	EC
EC:2.1.1.166	GO:0030697	S-adenosyl-L-methionine + uridine(2552) in 23S rRNA = 2'-O-methyluridine(2552) in 23S rRNA + H(+) + S-adenosyl-L-homocysteine.	tRNA (uracil(54)-C5)-methyltransferase activity, S-adenosyl methionine-dependent	0.971671104	EC
EC:3.2.2.9	GO:0008782	(1) H2O + S-adenosyl-L-homocysteine = adenine + S-(5-deoxy-D-ribos-5-yl)-L-homocysteine.(2) 5'-deoxyadenosine + H2O = 5-deoxy-D-ribose + adenine.(3) H2O + S-methyl-5'-thioadenosine = 5-(methylsulfanyl)-D-ribose +adenine.	adenosylhomocysteine nucleosidase activity	0.971206009	EC
EC:2.7.11.22	GO:0006757	(1) ATP + L-seryl-[protein] = ADP + H(+) + O-phospho-L-seryl-[protein].(2) ATP + L-threonyl-[protein] = ADP + H(+) + O-phospho-L-threonyl-[protein].	ATP generation from ADP	0.972467899	EC
EC:1.6.3.1	GO:0016174	(1) H(+) + NADPH + O2 = H2O2 + NADP(+).(2) H(+) + NADH + O2 = H2O2 + NAD(+).	NAD(P)H oxidase H2O2-forming activity	0.975682437	EC
EC:5.3.3.2	GO:0046490	isopentenyl diphosphate = dimethylallyl diphosphate.	isopentenyl diphosphate metabolic process	0.980639875	EC
EC:1.3.1.89	GO:0002943	(1) 5,6-dihydrouridine(47) in tRNA + NADP(+) = H(+) + NADPH + uridine(47)in tRNA.(2) 5,6-dihydrouridine(47) in tRNA + NAD(+) = H(+) + NADH + uridine(47)in tRNA.	tRNA dihydrouridine synthesis	0.976780236	EC
EC:2.7.1.170	GO:0006757	1,6-anhydro-N-acetyl-beta-muramate + ATP + H2O = ADP + H(+) + N-acetyl-D-muramate 6-phosphate.	ATP generation from ADP	0.972750008	EC
EC:3.6.3.49	GO:0016817	Hydrolases, acting on acid anhydrides, acting on acid anhydrides; catalyzing transmembrane movement of substances	hydrolase activity, acting on acid anhydrides	0.98595494	EC
EC:3.2.2.8	GO:0032548	a pyrimidine ribonucleoside + H2O = a pyrimidine nucleobase + D-ribose.	pyrimidine deoxyribonucleoside binding	0.983152628	EC
EC:6.2.1.13	GO:0043758	acetate + ATP + CoA = acetyl-CoA + ADP + phosphate.	acetate-CoA ligase (ADP-forming) activity	0.978230178	EC
EC:1.12.-.-	GO:0016695	Oxidoreductases, acting on hydrogen as donors	oxidoreductase activity, acting on hydrogen as donor	0.993986666	EC
EC:3.2.1.51	GO:0042806	an alpha-L-fucoside + H2O = an alcohol + L-fucose.	fucose binding	0.971209526	EC
EC:6.2.1.41	GO:0009336	3-[(3aS,4S,7aS)-7a-methyl-1,5-dioxo-octahydro-1H-inden-4-yl]propanoate +ATP + CoA = 3-[(3aS,4S,7aS)-7a-methyl-1,5-dioxo-octahydro-1H-inden-4-yl]propanoyl-CoA + AMP + diphosphate.	sulfate adenylyltransferase complex (ATP)	0.968596935	EC
EC:3.2.2.2	GO:0006014	H2O + inosine = D-ribose + hypoxanthine.	D-ribose metabolic process	0.968720853	EC
EC:1.14.20.6	GO:0033835	2-oxoglutarate + a (2R,3R)-dihydroflavonol + O2 = a flavonol + CO2 +H2O + succinate.	flavanone 7-O-glucoside 2''-O-beta-L-rhamnosyltransferase activity	0.968923926	EC
GO:0160096	GO:1905905	nematode pharyngeal muscle development	nematode pharyngeal gland morphogenesis	0.985031486	GO
GO:0106240	GO:0102305	labd-13Z-ene-9,15,16-triol synthase activity	(13E)-labda-7,13-dien-15-ol synthase activity	0.989612758	GO
EC:1.1.1.93	GO:0034602	NAD(+) + tartrate = 2-hydroxy-3-oxosuccinate + H(+) + NADH.	oxoglutarate dehydrogenase (NAD+) activity	0.974312961	EC
EC:2.7.10.-	GO:0016772	Transferases, transferring phosphorus-containing groups, protein-tyrosine kinases	transferase activity, transferring phosphorus-containing groups	0.97938329	EC
EC:1.14.19.-	GO:0016717	Oxidoreductases, acting on paired donors, with incorporation or reduction of molecular oxygen. The oxygen incorporated need not be derived from O2, with oxidation of a pair of donors resulting in the reduction of molecular oxygen to two molecules of water	oxidoreductase activity, acting on paired donors, with oxidation of a pair of donors resulting in the reduction of molecular oxygen to two molecules of water	0.993561566	EC
EC:5.4.99.7	GO:0000250	(S)-2,3-epoxysqualene = lanosterol.	lanosterol synthase activity	0.968894362	EC
EC:3.6.1.26	GO:0047355	a CDP-1,2-diacyl-sn-glycerol + H2O = a 1,2-diacyl-sn-glycero-3-phosphate+ CMP + 2 H(+).	CDP-glycerol glycerophosphotransferase activity	0.978597343	EC
EC:1.3.1.99	GO:0016628	Oxidoreductases, acting on the CH-CH group of donors, with NAD(+) or NADP(+) as acceptor	oxidoreductase activity, acting on the CH-CH group of donors, NAD or NADP as acceptor	0.994977653	EC
EC:2.6.-.-	GO:0016769	Transferases, transferring nitrogenous groups	transferase activity, transferring nitrogenous groups	0.993973255	EC
EC:3.3.-.-	GO:0016801	Hydrolases, acting on ether bonds	hydrolase activity, acting on ether bonds	0.994236588	EC
EC:2.5.1.76	GO:0034011	H(+) + O-phospho-L-serine + sulfite = L-cysteate + phosphate.	L-cysteate sulfo-lyase activity	0.968512893	EC
EC:1.14.15.16	GO:1902098	(1) calcitriol + 2 H(+) + O2 + 2 reduced [adrenodoxin] = calcitetrol +H2O + 2 oxidized [adrenodoxin].(2) calcidiol + 2 H(+) + O2 + 2 reduced [adrenodoxin] = H2O + 2 oxidized[adrenodoxin] + secalciferol.	calcitriol binding	0.973430157	EC
EC:3.4.17.23	GO:0002002	angiotensin II + H2O = angiotensin-(1-7) + L-phenylalanine.	regulation of angiotensin levels in blood	0.974637508	EC
EC:1.14.14.-	GO:0016712	Oxidoreductases, acting on paired donors, with incorporation or reduction of molecular oxygen. The oxygen incorporated need not be derived from O2, with reduced flavin or flavoprotein as one donor, and incorporation of one atom of oxygen	oxidoreductase activity, acting on paired donors, with incorporation or reduction of molecular oxygen, reduced flavin or flavoprotein as one donor, and incorporation of one atom of oxygen	0.993928671	EC
EC:2.1.1.321	GO:0019918	L-arginyl-[protein] + S-adenosyl-L-methionine = H(+) + N(omega)-methyl-L-arginyl-[protein] + S-adenosyl-L-homocysteine.	peptidyl-arginine methylation, to symmetrical-dimethyl arginine	0.970567763	EC
EC:3.2.1.10	GO:0044654	Hydrolysis of (1->6)-alpha-D-glucosidic linkages in some oligosaccharidesproduced from starch and glycogen by alpha-amylase, and in isomaltose.	starch alpha-glucosidase activity	0.972050548	EC
EC:6.3.2.30	GO:0018109	[L-4-(L-arginin-2-N-yl)aspartate](n)-L-aspartate + ATP + L-arginine =[L-4-(L-arginin-2-N-yl)aspartate](n+1) + ADP + H(+) + phosphate.	peptidyl-arginine phosphorylation	0.971949577	EC
GO:0120222	GO:0001824	regulation of blastocyst development	blastocyst development	0.99036324	GO
EC:1.7.-.-	GO:0016661	Oxidoreductases, acting on other nitrogenous compounds as donors	oxidoreductase activity, acting on other nitrogenous compounds as donors	0.995687783	EC
EC:1.10.5.-	GO:0016679	Oxidoreductases, acting on diphenols and related substances as donors, with a quinone or related compound as acceptor	oxidoreductase activity, acting on diphenols and related substances as donors	0.99284029	EC
EC:2.3.1.274	GO:0043772	a fatty acyl-[ACP] + phosphate = an acyl phosphate + holo-[ACP].	acyl-phosphate glycerol-3-phosphate acyltransferase activity	0.976940572	EC
GO:0140752	GO:0003843	branched 1,3-beta-D-glucan synthase activity	1,3-beta-D-glucan synthase activity	0.993460298	GO
EC:1.1.1.369	GO:0102497	1D-chiro-inositol + NAD(+) = H(+) + NADH + scyllo-inosine.	scyllo-inositol dehydrogenase (NADP+) activity	0.970792234	EC
EC:2.4.1.259	GO:0031502	a dolichyl beta-D-mannosyl phosphate + alpha-D-Man-(1->2)-alpha-D-Man-(1->2)-alpha-D-Man-(1->3)-[alpha-D-Man-(1->3)-alpha-D-Man-(1->6)]-beta-D-Man-(1->4)-beta-D-GlcNAc-(1->4)-alpha-D-GlcNAc-diphosphodolichol =a dolichyl phosphate + alpha-D-Man-(1->2)-alpha-D-Man-(1->2)-alpha-D-Man-(1->3)-[alpha-D-Man-(1->2)-alpha-D-Man-(1->3)-alpha-D-Man-(1->6)]-beta-D-Man-(1->4)-beta-D-GlcNAc-(1->4)-alpha-D-GlcN…	dolichyl-phosphate-mannose-protein mannosyltransferase complex	0.976227522	EC
EC:2.7.8.5	GO:0047355	a CDP-1,2-diacyl-sn-glycerol + sn-glycerol 3-phosphate = 1,2-diacyl-sn-glycero-3-phospho-(1'-sn-glycero-3'-phosphate) + CMP + H(+).	CDP-glycerol glycerophosphotransferase activity	0.980558217	EC
GO:0140445	GO:0000781	chromosome, telomeric repeat region	chromosome, telomeric region	0.993269324	GO
EC:1.3.8.4	GO:0045251	3-methylbutanoyl-CoA + H(+) + oxidized [electron-transfer flavoprotein] =3-methyl-(2E)-butenoyl-CoA + reduced [electron-transfer flavoprotein].	electron transfer flavoprotein complex	0.979361176	EC
EC:3.4.21.27	GO:0002542	Selective cleavage of Arg-|-Ala and Arg-|-Val bonds in factor IX to formfactor IXa.	Factor XII activation	0.957770109	EC
EC:3.4.19.5	GO:0042500	Cleavage of a beta-linked Asp residue from the N-terminus of apolypeptide.	aspartic endopeptidase activity, intramembrane cleaving	0.963875473	EC
EC:2.4.1.11	GO:0102751	[(1->4)-alpha-D-glucosyl](n) + UDP-alpha-D-glucose = [(1->4)-alpha-D-glucosyl](n+1) + H(+) + UDP.	UDP-alpha-D-glucose:glucosyl-glycogenin alpha-D-glucosyltransferase activity	0.984980583	EC
EC:2.5.1.129	GO:0050993	dimethylallyl phosphate + FMNH2 = phosphate + prenyl-FMNH2.	dimethylallyl diphosphate metabolic process	0.968372345	EC
EC:4.2.3.26	GO:0033385	(2E)-geranyl diphosphate + H2O = (R)-linalool + diphosphate.	geranylgeranyl diphosphate metabolic process	0.971216083	EC
EC:1.1.1.239	GO:0047035	NAD(+) + testosterone = androst-4-ene-3,17-dione + H(+) + NADH.	testosterone dehydrogenase (NAD+) activity	0.985265195	EC
EC:5.2.-.-	GO:0016859	Isomerases, cis-trans-isomerases	cis-trans isomerase activity	0.979753077	EC
GO:0140903	GO:0046976	histone H3R26 methyltransferase activity	histone H3K27 methyltransferase activity	0.995193183	GO
EC:3.4.14.5	GO:0002790	Release of an N-terminal dipeptide, Xaa-Yaa-|-Zaa-, from a polypeptide,preferentially when Yaa is Pro, provided Zaa is neither Pro norhydroxyproline.	peptide secretion	0.956004798	EC
EC:1.5.3.-	GO:0016647	Oxidoreductases, acting on the CH-NH group of donors, with oxygen as acceptor	oxidoreductase activity, acting on the CH-NH group of donors, oxygen as acceptor	0.995052636	EC
EC:1.1.1.100	GO:0004316	a (3R)-hydroxyacyl-[ACP] + NADP(+) = a 3-oxoacyl-[ACP] + H(+) + NADPH.	3-oxoacyl-[acyl-carrier-protein] reductase (NADPH) activity	0.977359235	EC
EC:6.4.-.-	GO:0016885	Ligases, forming carbon-carbon bonds	ligase activity, forming carbon-carbon bonds	0.994971395	EC
EC:1.14.18.5	GO:0070069	a dihydroceramide + 2 Fe(II)-[cytochrome b5] + 2 H(+) + O2 =a phytoceramide + 2 Fe(III)-[cytochrome b5] + H2O.	cytochrome complex	0.969764829	EC
EC:3.1.27.-	GO:0016788	Hydrolases, acting on ester bonds, endoribonucleases producing other than 5'-phosphomonoesters	hydrolase activity, acting on ester bonds	0.978161871	EC
EC:2.8.1.2	GO:0019379	2-oxo-3-sulfanylpropanoate + [thioredoxin]-dithiol = [thioredoxin]-disulfide + H(+) + hydrogen sulfide + pyruvate.	sulfate assimilation, phosphoadenylyl sulfate reduction by phosphoadenylyl-sulfate reductase (thioredoxin)	0.979345679	EC
EC:2.1.1.145	GO:0008898	S-adenosyl-L-methionine + trans-aconitate = (E)-2-(methoxycarbonylmethyl)but-2-enedioate + S-adenosyl-L-homocysteine.	S-adenosylmethionine-homocysteine S-methyltransferase activity	0.9786852	EC
EC:3.1.26.5	GO:1905267	Endonucleolytic cleavage of RNA, removing 5'-extranucleotides from tRNAprecursor.	endonucleolytic cleavage involved in tRNA processing	0.987046361	EC
EC:1.2.1.8	GO:0031455	betaine aldehyde + H2O + NAD(+) = glycine betaine + 2 H(+) + NADH.	glycine betaine metabolic process	0.977523029	EC
EC:2.7.1.221	GO:0006757	ATP + N-acetyl-D-muramate = ADP + H(+) + N-acetyl-alpha-D-muramate1-phosphate.	ATP generation from ADP	0.976624966	EC
EC:2.1.1.256	GO:0061712	guanosine(6) in tRNA + S-adenosyl-L-methionine = H(+) + N(2)-methylguanosine(6) in tRNA + S-adenosyl-L-homocysteine.	tRNA (N(6)-L-threonylcarbamoyladenosine(37)-C(2))-methylthiotransferase	0.973697066	EC
EC:4.1.3.27	GO:0047945	chorismate + L-glutamine = anthranilate + H(+) + L-glutamate + pyruvate.	L-glutamine:pyruvate aminotransferase activity	0.973887086	EC
EC:4.3.1.23	GO:0072545	L-tyrosine = (E)-4-coumarate + NH4(+).	L-tyrosine binding	0.980914772	EC
EC:3.2.2.3	GO:0002058	H2O + uridine = D-ribose + uracil.	uracil binding	0.97378695	EC
EC:5.4.99.41	GO:0042299	(S)-2,3-epoxysqualene = lupeol.	lupeol synthase activity	0.964444995	EC
EC:2.5.1.46	GO:0004766	[eIF5A protein]-L-lysine + spermidine = [eIF5A protein]-deoxyhypusine +propane-1,3-diamine.	spermidine synthase activity	0.967420816	EC
EC:1.1.1.288	GO:0010301	2-cis,4-trans-xanthoxin + NAD(+) = 2-cis-(+)-abscisic aldehyde + H(+) +NADH.	xanthoxin dehydrogenase (NAD+) activity	0.97809118	EC
EC:3.5.3.1	GO:0042450	H2O + L-arginine = L-ornithine + urea.	arginine biosynthetic process via ornithine	0.973307729	EC
EC:4.3.3.-	GO:0016829	Lyases, carbon-nitrogen lyases, amine-lyases	lyase activity	0.974737763	EC
EC:7.1.-.-	GO:0008750	Translocases, catalysing the translocation of hydrons	proton-translocating NAD(P)+ transhydrogenase activity	0.966239035	EC
EC:5.4.-.-	GO:0016853	Isomerases, intramolecular transferases	isomerase activity	0.975986362	EC
EC:3.1.31.-	GO:0016894	Hydrolases, acting on ester bonds, endoribonucleases active with either ribo- or deoxyribonucleic acids and producing 3'-phosphomonoesters	endonuclease activity, active with either ribo- or deoxyribonucleic acids and producing 3'-phosphomonoesters	0.979352713	EC
EC:6.1.2.-	GO:0016885	Ligases, forming carbon-oxygen bonds, acid--alcohol ligases (ester synthases)	ligase activity, forming carbon-carbon bonds	0.984173	EC
EC:3.-.-.-	GO:0016787	Hydrolases	hydrolase activity	0.988065183	EC
EC:2.1.1.193	GO:0052908	S-adenosyl-L-methionine + uridine(1498) in 16S rRNA = H(+) + N(3)-methyluridine(1498) in 16S rRNA + S-adenosyl-L-homocysteine.	16S rRNA (adenine(1518)-N(6)/adenine(1519)-N(6))-dimethyltransferase activity	0.973315358	EC
EC:3.1.1.47	GO:0006653	a 1-O-alkyl-2-acetyl-sn-glycero-3-phosphocholine + H2O = 1-O-alkyl-sn-glycero-3-phosphocholine + acetate + H(+).	1,2-diacyl-sn-glycero-3-phosphocholine metabolic process	0.980183244	EC
EC:5.3.99.11	GO:0015069	scyllo-inosose = scyllo-inosine.	scyllo-inosamine-4-phosphate amidinotransferase activity	0.970310152	EC
EC:3.1.3.82	GO:0034200	D-glycero-beta-D-manno-heptose 1,7-bisphosphate + H2O = D-glycero-beta-D-manno-heptose 1-phosphate + phosphate.	D-glycero-beta-D-manno-heptose 1,7-bisphosphate 7-phosphatase activity	0.985312879	EC
EC:3.5.4.5	GO:0046087	(1) cytidine + H(+) + H2O = NH4(+) + uridine.(2) 2'-deoxycytidine + H(+) + H2O = 2'-deoxyuridine + NH4(+).	cytidine metabolic process	0.971160829	EC
GO:0106294	GO:0016174	NADPH oxidase H202-forming activity	NAD(P)H oxidase H2O2-forming activity	0.991000473	GO
EC:4.2.3.32	GO:0102161	(+)-copalyl diphosphate = abieta-8(14),12-diene + diphosphate.	copal-8-ol diphosphate synthase activity	0.973441601	EC
GO:0120219	GO:0045177	subapical part of cell	apical part of cell	0.983171999	GO
EC:2.7.11.27	GO:0016772	Transferases, transferring phosphorus-containing groups, protein-serine/threonine kinases	transferase activity, transferring phosphorus-containing groups	0.982504129	EC
EC:3.5.5.-	GO:0016815	Hydrolases, acting on carbon-nitrogen bonds, other than peptide bonds, in nitriles	hydrolase activity, acting on carbon-nitrogen (but not peptide) bonds, in nitriles	0.993814588	EC
EC:6.2.1.16	GO:0009329	acetoacetate + ATP + CoA = acetoacetyl-CoA + AMP + diphosphate.	acetate CoA-transferase complex	0.977837443	EC
EC:1.21.4.-	GO:0050485	Oxidoreductases, catalyzing the reaction X-H + Y-H = 'X-Y', with a disulfide as acceptor	oxidoreductase activity, acting on X-H and Y-H to form an X-Y bond, with a disulfide as acceptor	0.989218473	EC
GO:0106262	GO:0047166	1-acylglycerophosphoethanolamine O-acyltransferase activity	1-alkenylglycerophosphoethanolamine O-acyltransferase activity	0.997623742	GO
EC:4.2.1.39	GO:0019521	D-gluconate = 2-dehydro-3-deoxy-D-gluconate + H2O.	D-gluconate metabolic process	0.98440069	EC
GO:0140462	GO:0005721	pericentric heterochromatin organization	pericentric heterochromatin	0.99685663	GO
GO:0140948	GO:0046974	histone H3K9 monomethyltransferase activity	histone H3K9 methyltransferase activity	0.99502784	GO
EC:1.1.1.23	GO:0006547	H2O + L-histidinol + 2 NAD(+) = 3 H(+) + L-histidine + 2 NADH.	L-histidine metabolic process	0.969795167	EC
EC:3.1.3.-	GO:0016788	Hydrolases, acting on ester bonds, phosphoric monoester hydrolases	hydrolase activity, acting on ester bonds	0.988492906	EC
EC:2.4.2.18	GO:0061694	diphosphate + N-(5-phospho-beta-D-ribosyl)anthranilate = 5-phospho-alpha-D-ribose 1-diphosphate + anthranilate.	alpha-D-ribose 1-methylphosphonate 5-triphosphate synthase complex	0.976433337	EC
EC:3.5.99.2	GO:0030976	(1) 4-amino-5-aminomethyl-2-methylpyrimidine + H2O = 4-amino-5-hydroxymethyl-2-methylpyrimidine + NH4(+).(2) H2O + thiamine = 4-amino-5-hydroxymethyl-2-methylpyrimidine +5-(2-hydroxyethyl)-4-methylthiazole + H(+).	thiamine pyrophosphate binding	0.96933502	EC
GO:0120326	GO:2000535	appressorium-mediated entry into host	regulation of entry of bacterium into host cell	0.967273533	GO
EC:2.4.-.-	GO:0016757	Transferases, glycosyltransferases	glycosyltransferase activity	0.987104833	EC
EC:4.1.3.3	GO:0047244	aceneuramate = aldehydo-N-acetyl-D-mannosamine + pyruvate.	N-acetylglucosaminyldiphosphoundecaprenol N-acetyl-beta-D-mannosaminyltransferase activity	0.964137614	EC
EC:3.1.3.11	GO:0070095	beta-D-fructose 1,6-bisphosphate + H2O = beta-D-fructose 6-phosphate +phosphate.	fructose-6-phosphate binding	0.976640344	EC
EC:4.2.1.41	GO:0042836	5-dehydro-4-deoxy-D-glucarate + H(+) = 2,5-dioxopentanoate + CO2 + H2O.	D-glucarate metabolic process	0.97408551	EC
EC:1.1.1.208	GO:0047501	(+)-neomenthol + NADP(+) = (1R,4S)-menthone + H(+) + NADPH.	(+)-neomenthol dehydrogenase activity	0.976429701	EC
EC:7.5.2.1	GO:0006757	ATP + D-maltose(out) + H2O = ADP + D-maltose(in) + H(+) + phosphate.	ATP generation from ADP	0.972392201	EC
EC:3.2.1.8	GO:0033905	Endohydrolysis of (1->4)-beta-D-xylosidic linkages in xylans.	xylan endo-1,3-beta-xylosidase activity	0.978574276	EC
EC:3.5.1.124	GO:0018395	(1) H2O + N(omega)-(1-hydroxy-2-oxopropyl)-L-arginyl-[protein] = H(+) +L-arginyl-[protein] + lactate.(2) H2O + N(6)-(1-hydroxy-2-oxopropyl)-L-lysyl-[protein] = H(+) +L-lysyl-[protein] + lactate.(3) H2O + S-(1-hydroxy-2-oxopropyl)-L-cysteinyl-[protein] = H(+) +L-cysteinyl-[protein] + lactate.	peptidyl-lysine hydroxylation to 5-hydroxy-L-lysine	0.970111012	EC
EC:2.7.7.15	GO:0004105	CTP + H(+) + phosphocholine = CDP-choline + diphosphate.	choline-phosphate cytidylyltransferase activity	0.97564441	EC
EC:1.12.2.-	GO:0016697	Oxidoreductases, acting on hydrogen as donors, with a cytochrome as acceptor	oxidoreductase activity, acting on hydrogen as donor, cytochrome as acceptor	0.994595289	EC
GO:0141098	GO:0052666	tRNA (cytidine(34)-2'-O)-methyltransferase activity	tRNA (cytosine-2'-O-)-methyltransferase activity	0.996803582	GO
GO:0140575	GO:0033300	transmembrane monodehydroascorbate reductase activity	dehydroascorbic acid transmembrane transporter activity	0.983565748	GO
GO:0062136	GO:0050750	low-density lipoprotein receptor complex	low-density lipoprotein particle receptor binding	0.992931128	GO
EC:1.11.1.10	GO:0031404	RH + Cl(-) + H2O2 = RCl + 2 H2O.	chloride ion binding	0.96852845	EC
EC:1.16.-.-	GO:0016722	Oxidoreductases, oxidizing metal ions	oxidoreductase activity, acting on metal ions	0.992776453	EC
EC:1.1.98.-	GO:0016614	Oxidoreductases, acting on the CH-OH group of donors, with other, known, acceptors	oxidoreductase activity, acting on CH-OH group of donors	0.99107939	EC
EC:7.2.2.7	GO:0006757	ATP + Fe(3+)(out) + H2O = ADP + Fe(3+)(in) + H(+) + phosphate.	ATP generation from ADP	0.975180984	EC
EC:1.1.1.35	GO:0003857	a (3S)-3-hydroxyacyl-CoA + NAD(+) = a 3-oxoacyl-CoA + H(+) + NADH.	3-hydroxyacyl-CoA dehydrogenase activity	0.97649616	EC
EC:4.2.1.92	GO:0050648	(13S)-hydroperoxy-(9Z,11E,15Z)-octadecatrienoate = (9Z,13S,15Z)-12,13-epoxyoctadeca-9,11,15-trienoate + H2O.	5(S)-hydroxyperoxy-6E,8Z,11Z,14Z-icosatetraenoic acid binding	0.978979945	EC
EC:1.14.13.236	GO:0016696	H(+) + NADH + O2 + toluene = 4-methylphenol + H2O + NAD(+).	oxidoreductase activity, acting on hydrogen as donor, NAD or NADP as acceptor	0.971055865	EC
EC:1.17.7.-	GO:0052592	Oxidoreductases, acting on CH or CH2 groups, with an iron-sulfur protein as acceptor	oxidoreductase activity, acting on CH or CH2 groups, with an iron-sulfur protein as acceptor	0.995040357	EC
EC:7.4.2.5	GO:0006757	ATP + H2O + proteinSide 1 = ADP + phosphate + proteinSide 2.	ATP generation from ADP	0.980338454	EC
EC:1.14.19.3	GO:0009512	(1) (9Z,12Z)-octadecadienoyl-CoA + 2 Fe(II)-[cytochrome b5] + 2 H(+) +O2 = (6Z,9Z,12Z)-octadecatrienoyl-CoA + 2 Fe(III)-[cytochrome b5] +2 H2O.(2) (9Z,12Z,15Z)-octadecatrienoyl-CoA + 2 Fe(II)-[cytochrome b5] + 2 H(+)+ O2 = (6Z,9Z,12Z,15Z)-octadecatetraenoyl-CoA + 2 Fe(III)-[cytochrome b5]+ 2 H2O.	cytochrome b6f complex	0.972659111	EC
EC:3.6.4.10	GO:0006757	ATP + H2O = ADP + H(+) + phosphate.	ATP generation from ADP	0.982697606	EC
EC:2.1.1.282	GO:0102524	4-demethyl-7-[(3S)-3-amino-3-carboxypropyl]wyosine(37) in tRNA(Phe) +S-adenosyl-L-methionine = 7-[(3S)-3-amino-3-carboxypropyl]wyosine(37) intRNA(Phe) + H(+) + S-adenosyl-L-homocysteine.	tRNA(Phe) (7-(3-amino-3-carboxypropyl)wyosine37-C2)-hydroxylase activity	0.975148022	EC
EC:3.1.21.3	GO:0003918	Endonucleolytic cleavage of DNA to give random double-stranded fragmentswith terminal 5'-phosphates, ATP is simultaneously hydrolyzed.	DNA topoisomerase type II (double strand cut, ATP-hydrolyzing) activity	0.972970545	EC
EC:1.5.3.1	GO:0042743	H2O + O2 + sarcosine = formaldehyde + glycine + H2O2.	hydrogen peroxide metabolic process	0.969340444	EC
EC:3.5.1.108	GO:0103118	a UDP-3-O-[(3R)-3-hydroxyacyl]-N-acetyl-alpha-D-glucosamine + H2O =a UDP-3-O-[(3R)-3-hydroxyacyl]-alpha-D-glucosamine + acetate.	UDP-3-O-(R-3-hydroxymyristoyl)-glucosamine N-acyltransferase activity	0.980769157	EC
EC:3.2.1.62	GO:0047275	(1) glycosyl-N-acylsphingosine + H2O = N-acylsphingosine + a sugar.(2) a beta-D-galactosyl-N-acylsphingosine + H2O = a ceramide + beta-D-galactose.(3) a flavonoid-O-beta-D-glucoside + H2O = a flavonoid + beta-D-glucose.	glucosaminylgalactosylglucosylceramide beta-galactosyltransferase activity	0.972154319	EC
EC:3.2.1.176	GO:0102252	Hydrolysis of (1->4)-beta-D-glucosidic linkages in cellulose and similarsubstrates, releasing cellobiose from the reducing ends of the chains.	cellulose 1,4-beta-cellobiosidase activity (reducing end)	0.972713351	EC
EC:3.4.-.-	GO:0008233	Hydrolases, acting on peptide bonds (peptidases)	peptidase activity	0.975131631	EC
GO:0062153	GO:0009383	C5-methylcytidine-containing RNA reader activity	rRNA (cytosine-C5-)-methyltransferase activity	0.978760242	GO
GO:0140639	GO:0070269	positive regulation of pyroptotic inflammatory response	pyroptotic inflammatory response	0.989598751	GO
EC:1.3.5.-	GO:0016635	Oxidoreductases, acting on the CH-CH group of donors, with a quinone or related compound as acceptor	oxidoreductase activity, acting on the CH-CH group of donors, quinone or related compound as acceptor	0.995039463	EC
GO:0140735	GO:0050637	lovastatin biosynthetic process	lovastatin nonaketide synthase activity	0.984088778	GO
GO:0160010	GO:0047989	protein de-2-hydroxyisobutyrylase activity	hydroxybutyrate-dimer hydrolase activity	0.978083909	GO
EC:4.2.3.87	GO:0045338	(2E,6E)-farnesyl diphosphate = alpha-guaiene + diphosphate.	farnesyl diphosphate metabolic process	0.975939691	EC
EC:6.3.1.19	GO:0006757	ATP + [prokaryotic ubiquitin-like protein]-L-glutamate + [protein]-L-lysine = ADP + phosphate + N(6)-([prokaryotic ubiquitin-like protein]-gamma-L-glutamyl)-[protein]-L-lysine.	ATP generation from ADP	0.967214465	EC
GO:0150111	GO:0070633	regulation of transepithelial transport	transepithelial transport	0.994460642	GO
EC:2.3.1.15	GO:0102420	an acyl-CoA + sn-glycerol 3-phosphate = a 1-acyl-sn-glycero-3-phosphate +CoA.	sn-1-glycerol-3-phosphate C16:0-DCA-CoA acyl transferase activity	0.978575528	EC
GO:0140793	GO:0035978	histone H2AXY142 phosphatase activity	histone H2A-S139 phosphorylation	0.984191775	GO
GO:0140892	GO:0015385	sodium,bicarbonate:chloride antiporter activity	sodium:proton antiporter activity	0.982408047	GO
EC:3.3.1.-	GO:0016801	Hydrolases, acting on ether bonds, thioether and trialkylsulfonium hydrolases	hydrolase activity, acting on ether bonds	0.982572973	EC
EC:1.4.9.1	GO:0052876	H2O + methylamine + 2 oxidized [amicyanin] = formaldehyde + 2 H(+) +NH4(+) + 2 reduced [amicyanin].	methylamine dehydrogenase (amicyanin) activity	0.974149346	EC
EC:3.2.1.162	GO:0033957	Endohydrolysis of (1->4)-beta-linkages in the backbone of lambda-carrageenan, resulting in the tetrasaccharide alpha-D-Galp2,6S2-(1->3)-beta-D-Galp2S-(1->4)-alpha-D-Galp2,6S2-(1->3)-D-Galp2S.	lambda-carrageenase activity	0.962429404	EC
EC:4.6.1.17	GO:0061799	(8S)-3',8-cyclo-7,8-dihydroguanosine 5'-triphosphate = cyclicpyranopterin phosphate + diphosphate.	cyclic pyranopterin monophosphate synthase activity	0.979634166	EC
EC:3.6.5.n1	GO:0102489	GTP + H2O = GDP + H(+) + phosphate.	GTP phosphohydrolase activity	0.973761439	EC
GO:0106366	GO:0004385	guanosine kinase activity	guanylate kinase activity	0.993057489	GO
EC:2.3.2.23	GO:0004843	S-ubiquitinyl-[E1 ubiquitin-activating enzyme]-L-cysteine +[E2 ubiquitin-conjugating enzyme]-L-cysteine = [E1 ubiquitin-activatingenzyme]-L-cysteine + S-ubiquitinyl-[E2 ubiquitin-conjugating enzyme]-L-cysteine.	cysteine-type deubiquitinase activity	0.977703094	EC
EC:1.1.1.130	GO:0004589	(1) 3-dehydro-L-gulonate + NAD(+) = 2,3-dioxo-L-gulonate + H(+) + NADH.(2) 3-dehydro-L-gulonate + NADP(+) = 2,3-dioxo-L-gulonate + H(+) + NADPH.	dihydroorotate dehydrogenase (NAD+) activity	0.972334623	EC
EC:2.8.1.14	GO:0061708	5-taurinomethyluridine(34) in tRNA + AH2 + ATP + S-sulfanyl-L-cysteinyl-[protein] = 5-taurinomethyl-2-thiouridine(34) in tRNA + A + AMP +diphosphate + H(+) + L-cysteinyl-[protein].	tRNA-5-taurinomethyluridine 2-sulfurtransferase	0.973198295	EC
EC:3.4.21.117	GO:0005960	Cleavage of proteins with aromatic side chains in the P1 position.	glycine cleavage complex	0.961026847	EC
EC:2.1.1.33	GO:0061712	guanosine(46) in tRNA + S-adenosyl-L-methionine = N(7)-methylguanosine(46) in tRNA + S-adenosyl-L-homocysteine.	tRNA (N(6)-L-threonylcarbamoyladenosine(37)-C(2))-methylthiotransferase	0.974964142	EC
GO:0140543	GO:0034584	positive regulation of piRNA transcription	piRNA binding	0.980859876	GO
EC:1.3.7.5	GO:0050620	(2R,3Z)-phycocyanobilin + 4 oxidized [2Fe-2S]-[ferredoxin] = biliverdinIXalpha + 4 H(+) + 4 reduced [2Fe-2S]-[ferredoxin].	phycocyanobilin:ferredoxin oxidoreductase activity	0.989451647	EC
EC:2.1.1.43	GO:0016741	Transferases, transferring one-carbon groups, methyltransferases	transferase activity, transferring one-carbon groups	0.985885739	EC
GO:0140649	GO:0051815	symbiont-mediated cell-to-cell migration by invasive hypha	migration in other organism involved in symbiotic interaction	0.977048218	GO
EC:2.3.3.-	GO:0046912	Transferases, acyltransferases, acyl groups converted into alkyl groups on transfer	acyltransferase activity, acyl groups converted into alkyl on transfer	0.99052757	EC
EC:4.2.3.120	GO:0033385	(2E)-geranyl diphosphate = (1S,5S)-beta-pinene + diphosphate.	geranylgeranyl diphosphate metabolic process	0.973214805	EC
GO:0140572	GO:0048285	vacuole fission	organelle fission	0.983539581	GO
EC:1.13.12.16	GO:0050141	ethylnitronate + O2 = acetaldehyde + chemical entity + H(+) + nitrite.	nitroethane oxidase activity	0.973539829	EC
EC:1.1.1.85	GO:0045242	(2R,3S)-3-isopropylmalate + NAD(+) = 4-methyl-2-oxopentanoate + CO2 +NADH.	isocitrate dehydrogenase complex (NAD+)	0.977442026	EC
EC:3.4.11.21	GO:1904448	Release of an N-terminal aspartate or glutamate from a peptide, with apreference for aspartate.	regulation of aspartate secretion	0.969534159	EC
EC:3.6.4.13	GO:0006757	ATP + H2O = ADP + H(+) + phosphate.	ATP generation from ADP	0.982697606	EC
EC:2.3.1.75	GO:0080019	a fatty acyl-CoA + a long chain fatty alcohol = a wax ester + CoA.	alcohol-forming very long-chain fatty acyl-CoA reductase activity	0.970758677	EC
EC:4.1.3.6	GO:0006101	citrate = acetate + oxaloacetate.	citrate metabolic process	0.977244198	EC
EC:2.7.4.14	GO:0006757	(1) ATP + CMP = ADP + CDP.(2) ATP + dCMP = ADP + dCDP.(3) ATP + UMP = ADP + UDP.	ATP generation from ADP	0.975050569	EC
GO:0106339	GO:0052666	tRNA (cytidine(32)-2'-O)-methyltransferase activity	tRNA (cytosine-2'-O-)-methyltransferase activity	0.997250319	GO
EC:1.1.1.300	GO:0052650	all-trans-retinol + NADP(+) = all-trans-retinal + H(+) + NADPH.	all-trans-retinol dehydrogenase (NADP+) activity	0.98674804	EC
EC:7.6.-.-	GO:0015616	Translocases, catalysing the translocation of other compounds	DNA translocase activity	0.973532021	EC
EC:2.7.7.88	GO:0034353	a 5'-end triphospho-adenylyl-adenylyl-cytidylyl-adenosine in mRNA + GDP +H(+) = a 5'-end (5'-triphosphoguanosine)-adenylyl-adenylyl-cytidylyl-adenosine in mRNA + diphosphate.	mRNA 5'-diphosphatase activity	0.968872964	EC
EC:3.6.4.12	GO:0006757	ATP + H2O = ADP + H(+) + phosphate.	ATP generation from ADP	0.982697606	EC
EC:4.2.1.1	GO:1902670	H(+) + hydrogencarbonate = CO2 + H2O.	carbon dioxide binding	0.966711283	EC
EC:2.7.8.36	GO:0102335	tri-trans,hepta-cis-undecaprenyl phosphate + UDP-N,N'-diacetylbacillosamine = N,N'-diacetyl-alpha-D-bacillosaminyl-tri-trans,hepta-cis-undecaprenyl diphosphate + UMP.	N,N'-diacetylbacillosaminyl-diphospho-undecaprenol alpha-1,3-N-acetylgalactosaminyltransferase activity	0.973404646	EC
EC:6.1.-.-	GO:0016875	Ligases, forming carbon-oxygen bonds	ligase activity, forming carbon-oxygen bonds	0.994728088	EC
EC:1.17.-.-	GO:0016725	Oxidoreductases, acting on CH or CH2 groups	oxidoreductase activity, acting on CH or CH2 groups	0.99412787	EC
GO:0160046	GO:0005452	oxalate:chloride antiporter activity	solute:inorganic anion antiporter activity	0.977388918	GO
EC:2.7.7.12	GO:0052573	alpha-D-galactose 1-phosphate + UDP-alpha-D-glucose = alpha-D-glucose1-phosphate + UDP-alpha-D-galactose.	UDP-D-galactose metabolic process	0.97719264	EC
EC:6.3.4.20	GO:0008893	7-carboxy-7-deazaguanine + ATP + NH4(+) = 7-cyano-7-deazaguanine + ADP +H(+) + H2O + phosphate.	guanosine-3',5'-bis(diphosphate) 3'-diphosphatase activity	0.969580352	EC
EC:1.1.1.27	GO:0019244	(S)-lactate + NAD(+) = H(+) + NADH + pyruvate.	lactate biosynthetic process from pyruvate	0.975797832	EC
GO:0120284	GO:0090357	tryptophan binding	regulation of tryptophan metabolic process	0.982147038	GO
EC:3.5.3.15	GO:0034618	H2O + L-arginyl-[protein] = L-citrullyl-[protein] + NH4(+).	arginine binding	0.969844222	EC
EC:2.3.1.79	GO:1905502	acetyl-CoA + D-maltose = 1-O-acetylmaltose + CoA.	acetyl-CoA binding	0.974381387	EC
EC:1.17.99.3	GO:0033791	(25R)-3alpha,7alpha,12alpha-trihydroxy-5beta-cholestan-26-oyl-CoA + A +H2O = (24R,25R)-3alpha,7alpha,12alpha,24-tetrahydroxy-5beta-cholestan-26-oyl-CoA + AH2.	3alpha,7alpha,12alpha-trihydroxy-5beta-cholestanoyl-CoA 24-hydroxylase activity	0.977524757	EC
EC:5.1.1.8	GO:0018401	trans-4-hydroxy-L-proline = cis-4-hydroxy-D-proline.	peptidyl-proline hydroxylation to 4-hydroxy-L-proline	0.985693753	EC
EC:2.7.11.31	GO:0102131	ATP + L-seryl-[3-hydroxy-3-methylglutaryl-coenzyme A reductase] = ADP +H(+) + O-phospho-L-seryl-[3-hydroxy-3-methylglutaryl-coenzyme Areductase].	3-oxo-glutaryl-[acp] methyl ester reductase activity	0.971608758	EC
GO:0140818	GO:0034353	mRNA 5'-triphosphate monophosphatase activity	mRNA 5'-diphosphatase activity	0.990652204	GO
EC:6.1.1.7	GO:0052929	ATP + L-alanine + tRNA(Ala) = AMP + diphosphate + L-alanyl-tRNA(Ala).	ATP:3'-cytidine-cytidine-tRNA adenylyltransferase activity	0.970553577	EC
EC:4.3.2.3	GO:0004848	(S)-ureidoglycolate = glyoxylate + urea.	ureidoglycolate hydrolase activity	0.974955857	EC
GO:0140943	GO:0034773	histone H4K20 trimethyltransferase activity	histone H4-K20 trimethylation	0.992796183	GO
EC:1.6.99.1	GO:0070402	A + H(+) + NADPH = AH2 + NADP(+).	NADPH binding	0.976705968	EC
EC:3.2.1.26	GO:0004564	Hydrolysis of terminal non-reducing beta-D-fructofuranoside residues inbeta-D-fructofuranosides.	beta-fructofuranosidase activity	0.972522259	EC
EC:1.20.9.1	GO:0050611	arsenite + H2O + 2 oxidized [azurin] = arsenate + 3 H(+) + 2 reduced[azurin].	arsenate reductase (azurin) activity	0.981377721	EC
EC:4.1.99.5	GO:0050061	a long-chain fatty aldehyde + H(+) + 2 NADPH + O2 = a long-chain alkane +formate + H2O + 2 NADP(+).	long-chain fatty aldehyde dehydrogenase (NAD+) activity	0.973331094	EC
EC:1.14.14.115	GO:0003958	11-oxo-beta-amyrin + 3 O2 + 3 reduced [NADPH--hemoprotein reductase] =glycyrrhetinate + 4 H(+) + 4 H2O + 3 oxidized [NADPH--hemoproteinreductase].	NADPH-hemoprotein reductase activity	0.98146069	EC
EC:3.4.11.-	GO:0008233	Hydrolases, acting on peptide bonds (peptidases), aminopeptidases	peptidase activity	0.974758208	EC
GO:0140680	GO:0051864	histone H3K36me/H3K36me2 demethylase activity	histone H3K36 demethylase activity	0.998349726	GO
GO:0140701	GO:0061501	3',3'-cyclic GMP-AMP synthase activity	2',3'-cyclic GMP-AMP synthase activity	0.998159766	GO
EC:2.10.1.1	GO:1902757	adenylyl-molybdopterin + H(+) + molybdate = AMP + H2O + Mo-molybdopterin.	bis(molybdopterin guanine dinucleotide)molybdenum metabolic process	0.977188826	EC
EC:2.1.1.35	GO:0030697	S-adenosyl-L-methionine + uridine(54) in tRNA = 5-methyluridine(54) intRNA + H(+) + S-adenosyl-L-homocysteine.	tRNA (uracil(54)-C5)-methyltransferase activity, S-adenosyl methionine-dependent	0.979199052	EC
EC:3.5.4.25	GO:0102489	GTP + 4 H2O = 2,5-diamino-6-hydroxy-4-(5-phosphoribosylamino)-pyrimidine+ formate + 3 H(+) + 2 phosphate.	GTP phosphohydrolase activity	0.977415264	EC
EC:2.7.1.166	GO:0043838	alpha-Kdo-(2->6)-lipid IVA (E. coli) + ATP = 4-O-phospho-alpha-Kdo-(2->6)-lipid IVA (E. coli) + ADP + H(+).	phosphatidylethanolamine:Kdo2-lipid A phosphoethanolamine transferase activity	0.968970358	EC
EC:1.1.1.223	GO:0045242	(1S,6R)-isopiperitenol + NAD(+) = (6R)-isopiperitenone + H(+) + NADH.	isocitrate dehydrogenase complex (NAD+)	0.975192904	EC
EC:2.6.1.57	GO:0008793	2-oxoglutarate + an aromatic L-alpha-amino acid = an aromatic oxo-acid +L-glutamate.	aromatic-amino-acid:2-oxoglutarate aminotransferase activity	0.980840445	EC
EC:3.2.1.55	GO:0046556	Hydrolysis of terminal non-reducing alpha-L-arabinofuranoside residues inalpha-L-arabinosides.	alpha-L-arabinofuranosidase activity	0.97285676	EC
EC:1.10.3.-	GO:0016682	Oxidoreductases, acting on diphenols and related substances as donors, with oxygen as acceptor	oxidoreductase activity, acting on diphenols and related substances as donors, oxygen as acceptor	0.996095002	EC
EC:2.3.1.108	GO:0071929	acetyl-CoA + L-lysyl-[alpha-tubulin] = CoA + H(+) + N(6)-acetyl-L-lysyl-[alpha-tubulin].	alpha-tubulin acetylation	0.976431906	EC
EC:2.8.2.-	GO:0016782	Transferases, transferring sulfur-containing groups, sulfotransferases	transferase activity, transferring sulphur-containing groups	0.991522014	EC
EC:4.2.1.11	GO:0047324	(2R)-2-phosphoglycerate = H2O + phosphoenolpyruvate.	phosphoenolpyruvate-glycerone phosphotransferase activity	0.980374038	EC
EC:3.2.1.86	GO:0106073	6-phospho-beta-D-glucosyl-(1->4)-D-glucose + H2O = D-glucose + D-glucose6-phosphate.	dolichyl pyrophosphate Glc2Man9GlcNAc2 alpha-1,2-glucosyltransferase activity	0.978570282	EC
EC:1.3.1.20	GO:0018477	(1) (1R,2R)-1,2-dihydrobenzene-1,2-diol + NADP(+) = catechol + H(+) +NADPH.(2) (1S,2S)-1,2-dihydrobenzene-1,2-diol + NADP(+) = catechol + H(+) +NADPH.	benzaldehyde dehydrogenase (NADP+) activity	0.970159948	EC
EC:2.7.1.21	GO:0006757	ATP + thymidine = ADP + dTMP + H(+).	ATP generation from ADP	0.974606872	EC
EC:1.1.1.62	GO:0004303	(1) 17beta-estradiol + NAD(+) = estrone + H(+) + NADH.(2) 17beta-estradiol + NADP(+) = estrone + H(+) + NADPH.	estradiol 17-beta-dehydrogenase [NAD(P)+] activity	0.982971311	EC
EC:2.3.1.157	GO:0051991	acetyl-CoA + alpha-D-glucosamine 1-phosphate = CoA + H(+) + N-acetyl-alpha-D-glucosamine 1-phosphate.	UDP-N-acetyl-D-glucosamine:N-acetylmuramoyl-L-alanyl-D-glutamyl-meso-2,6-diaminopimelyl-D-alanyl-D-alanine-diphosphoundecaprenol 4-beta-N-acetylglucosaminlytransferase activity	0.975064039	EC
GO:0106243	GO:0034279	syn-isopimara-7,15-diene synthase activity	syn-pimara-7,15-diene synthase activity	0.992798686	GO
EC:4.2.3.153	GO:0019682	2 D-glyceraldehyde 3-phosphate = 4-(hydroxymethyl)-2-furancarboxaldehydephosphate + 2 H2O + phosphate.	glyceraldehyde-3-phosphate metabolic process	0.977020085	EC
EC:6.3.2.12	GO:0046452	7,8-dihydropteroate + ATP + L-glutamate = 7,8-dihydrofolate + ADP +H(+) + phosphate.	dihydrofolate metabolic process	0.974179506	EC
EC:1.1.1.381	GO:0004033	L-allo-threonine + NADP(+) = aminoacetone + CO2 + NADPH.	aldo-keto reductase (NADPH) activity	0.973822236	EC
EC:3.5.1.88	GO:0030270	H2O + N-terminal N-formyl-L-methionyl-[peptide] = formate + N-terminalL-methionyl-[peptide].	formylmethanofuran-tetrahydromethanopterin N-formyltransferase activity	0.968165338	EC
GO:0160143	GO:0120159	21S rRNA pseudouridine(2819) synthase activity	rRNA pseudouridine synthase activity	0.992436051	GO
EC:1.1.98.2	GO:0052749	D-glucose 6-phosphate + H(+) + oxidized coenzyme F420-(gamma-L-Glu)(n) =6-phospho-D-glucono-1,5-lactone + reduced coenzyme F420-(gamma-L-Glu)(n).	glucose-6-phosphate dehydrogenase (coenzyme F420) activity	0.982990503	EC
EC:1.14.99.44	GO:0102223	4 AH2 + all-trans-4,4'-diapolycopene + 4 O2 = 4 A + all-trans-4,4'-diapolycopene-4,4'-dial + 6 H2O.	4,4'-diapophytoene desaturase (4,4'-diaponeurosporene-forming)	0.966076493	EC
EC:3.5.1.18	GO:0009014	H2O + N-succinyl-(2S,6S)-2,6-diaminoheptanedioate = (2S,6S)-2,6-diaminoheptanedioate + succinate.	succinyl-diaminopimelate desuccinylase activity	0.972256184	EC
EC:2.5.1.n9	GO:0006072	all-trans-heptaprenyl diphosphate + sn-glycerol 1-phosphate =3-heptaprenyl-sn-glycero-1-phosphate + diphosphate.	glycerol-3-phosphate metabolic process	0.971833885	EC
EC:3.1.4.44	GO:0033517	H2O + sn-glycero-3-phospho-1D-myo-inositol = H(+) + myo-inositol +sn-glycerol 3-phosphate.	myo-inositol hexakisphosphate metabolic process	0.97434783	EC
EC:1.3.1.9	GO:0016631	a 2,3-saturated acyl-[ACP] + NAD(+) = a (2E)-enoyl-[ACP] + H(+) + NADH.	enoyl-[acyl-carrier-protein] reductase activity (NAD(P)H)	0.972417057	EC
EC:1.14.-.-	GO:0016705	Oxidoreductases, acting on paired donors, with incorporation or reduction of molecular oxygen. The oxygen incorporated need not be derived from O2	oxidoreductase activity, acting on paired donors, with incorporation or reduction of molecular oxygen	0.992828786	EC
EC:7.-.-.-	GO:0071256	Translocases	translocon complex	0.978676438	EC
EC:1.14.19.26	GO:0103012	2 H(+) + hexadecanoyl-[ACP] + O2 + 2 reduced [2Fe-2S]-[ferredoxin] =(6Z)-hexadecenoyl-[ACP] + 2 H2O + 2 oxidized [2Fe-2S]-[ferredoxin].	ferredoxin-thioredoxin reductase activity	0.976510704	EC
EC:1.14.19.4	GO:0046486	(1) an (11Z,14Z)-icosadienoyl-containing glycerolipid + 2 Fe(II)-[cytochrome b5] + 2 H(+) + O2 = an (8Z,11Z,14Z)-icosatrienoyl-containingglycerolipid + 2 Fe(III)-[cytochrome b5] + 2 H2O.(2) an (11Z,14Z,17Z)-icosatrienoyl-containing glycerolipid + 2 Fe(II)-[cytochrome b5] + 2 H(+) + O2 = an (8Z,11Z,14Z,17Z)-eicosatetraenoyl-containing glycerolipid + 2 Fe(III)-[cytochrome b5] + 2 H2O.	glycerolipid metabolic process	0.961248636	EC
GO:0160133	GO:0015701	bicarbonate channel activity	bicarbonate transport	0.975032806	GO
EC:2.3.2.8	GO:0006420	an N-terminal L-alpha-aminoacyl-[protein] + L-arginyl-tRNA(Arg) = H(+) +N-terminal L-arginyl-L-amino acid-[protein] + tRNA(Arg).	arginyl-tRNA aminoacylation	0.9773615	EC
EC:1.1.1.153	GO:0034617	(1) L-erythro-7,8-dihydrobiopterin + NADP(+) = H(+) + NADPH +sepiapterin.(2) (6R)-L-erythro-5,6,7,8-tetrahydrobiopterin + 2 NADP(+) = 6-pyruvoyl-5,6,7,8-tetrahydropterin + 2 H(+) + 2 NADPH.	tetrahydrobiopterin binding	0.971662581	EC
EC:3.1.3.3	GO:0043899	(1) H2O + O-phospho-L-serine = L-serine + phosphate.(2) H2O + O-phospho-D-serine = D-serine + phosphate.	phosphoserine:homoserine phosphotransferase activity	0.968102276	EC
EC:4.1.2.48	GO:0019518	(1) L-threonine = acetaldehyde + glycine.(2) L-allo-threonine = acetaldehyde + glycine.	L-threonine catabolic process to glycine	0.972559392	EC
GO:0106312	GO:0004489	methylenetetrahydrofolate reductase (NADH) activity	methylenetetrahydrofolate reductase (NAD(P)H) activity	0.993592739	GO
EC:4.-.-.-	GO:0016829	Lyases	lyase activity	0.988488555	EC
GO:0140486	GO:0032119	zinc ion sequestering activity	sequestering of zinc ion	0.994424582	GO
GO:0140547	GO:0010431	acquisition of seed longevity	seed maturation	0.975115061	GO
EC:2.1.1.290	GO:0102524	7-[(3S)-3-amino-3-carboxypropyl]wyosine(37) in tRNA(Phe) + S-adenosyl-L-methionine = 7-[(3S)-(3-amino-3-methoxycarbonyl)propyl]wyosine(37) intRNA(Phe) + S-adenosyl-L-homocysteine.	tRNA(Phe) (7-(3-amino-3-carboxypropyl)wyosine37-C2)-hydroxylase activity	0.975584507	EC
GO:0140879	GO:1900772	conidiogenone biosynthetic process	fumitremorgin B biosynthetic process	0.968585253	GO
EC:3.4.16.-	GO:0008233	Hydrolases, acting on peptide bonds (peptidases), serine-type carboxypeptidases	peptidase activity	0.973895848	EC
EC:2.7.1.3	GO:0006003	ATP + beta-D-fructose = ADP + beta-D-fructose 1-phosphate + H(+).	fructose 2,6-bisphosphate metabolic process	0.975916684	EC
EC:5.1.3.19	GO:0035374	chondroitin 4'-sulfate = dermatan 4'-sulfate.	chondroitin sulfate binding	0.978150308	EC
EC:2.7.7.18	GO:1990966	ATP + H(+) + nicotinate beta-D-ribonucleotide = deamido-NAD(+) +diphosphate.	ATP generation from poly-ADP-D-ribose	0.973059416	EC
EC:1.1.1.346	GO:0043796	2-dehydro-L-idonate + NADP(+) = 2,5-didehydro-D-gluconate + H(+) + NADPH.	glyceraldehyde dehydrogenase (NADP+) activity	0.977779031	EC
EC:1.14.19.33	GO:0046486	(1) a (9Z,12Z)-octadecadienoyl-containing glycerolipid + 2 Fe(II)-[cytochrome b5] + 2 H(+) + O2 = a (9Z,11E,13E)-octadecatrienoyl-containing glycerolipid + 2 Fe(III)-[cytochrome b5] + 2 H2O.(2) (9Z,12Z,15Z)-octadecatrienoyl-containing glycerolipid + 2 Fe(II)-[cytochrome b5] + 2 H(+) + O2 = a (9Z,11E,13E,15Z)-octadecatetraenoyl-containing glycerolipid + 2 Fe(III)-[cytochrome b5] + 2 H2O.	glycerolipid metabolic process	0.96400857	EC
EC:2.1.1.319	GO:0016598	L-arginyl-[protein] + 2 S-adenosyl-L-methionine = 2 H(+) +N(omega),N(omega)-dimethyl-L-arginyl-[protein] + 2 S-adenosyl-L-homocysteine.	protein arginylation	0.970784783	EC
EC:3.5.1.56	GO:0050116	H2O + N,N-dimethylformamide = dimethylamine + formate.	N,N-dimethylformamidase activity	0.967427433	EC
EC:3.1.1.17	GO:0019521	D-glucono-1,5-lactone + H2O = D-gluconate + H(+).	D-gluconate metabolic process	0.976735055	EC
EC:2.4.1.277	GO:0102082	10-deoxymethynolide + dTDP-alpha-D-desosamine = 10-deoxymethymycin + dTDP+ H(+).	demethylrebeccamycin--D-glucose O-methyltransferase activity	0.965878367	EC
EC:5.4.4.1	GO:0019168	N-phenylhydroxylamine = 2-aminophenol.	2-octaprenylphenol hydroxylase activity	0.97295326	EC
EC:1.3.99.33	GO:0016153	A + dihydrourocanate = AH2 + urocanate.	urocanate hydratase activity	0.972352147	EC
EC:3.2.-.-	GO:0016798	Hydrolases, glycosylases	hydrolase activity, acting on glycosyl bonds	0.988464415	EC
EC:2.7.1.16	GO:0006757	(1) ATP + L-ribulose = ADP + H(+) + L-ribulose 5-phosphate.(2) ATP + D-ribulose = ADP + D-ribulose 5-phosphate + H(+).	ATP generation from ADP	0.972927511	EC
EC:4.1.3.-	GO:0016830	Lyases, carbon-carbon lyases, oxo-acid-lyases	carbon-carbon lyase activity	0.975561678	EC
EC:2.4.1.132	GO:0102704	beta-D-Man-(1->4)-beta-D-GlcNAc-(1->4)-alpha-D-GlcNAc-diphosphodolichol +GDP-alpha-D-mannose = alpha-D-Man-(1->3)-beta-D-Man-(1->4)-beta-D-GlcNAc-(1->4)-alpha-D-GlcNAc-diphosphodolichol + GDP + H(+).	GDP-Man:Man2GlcNAc2-PP-dolichol alpha-1,6-mannosyltransferase activity	0.978854954	EC
EC:4.2.2.3	GO:0004572	Eliminative cleavage of alginate to give oligosaccharides with 4-deoxy-alpha-L-erythro-hex-4-enuronosyl groups at their non-reducing ends andbeta-D-mannuronate at their reducing end.	mannosyl-oligosaccharide 1,3-1,6-alpha-mannosidase activity	0.960824192	EC
EC:1.1.1.315	GO:0004745	11-cis-retinol--[retinol-binding protein] + NAD(+) = 11-cis-retinal--[retinol-binding protein] + H(+) + NADH.	all-trans-retinol dehydrogenase (NAD+) activity	0.98028791	EC
EC:1.12.98.2	GO:0047068	5,10-methenyl-5,6,7,8-tetrahydromethanopterin + H2 = 5,10-methylenetetrahydromethanopterin + H(+).	N5,N10-methenyltetrahydromethanopterin hydrogenase activity	0.981253147	EC
EC:1.1.1.309	GO:0043891	2-hydroxyethylphosphonate + NAD(+) = H(+) + NADH + phosphonoacetaldehyde.	glyceraldehyde-3-phosphate dehydrogenase (NAD(P)+) (phosphorylating) activity	0.976987839	EC
EC:5.3.1.24	GO:0061694	N-(5-phospho-beta-D-ribosyl)anthranilate = 1-(2-carboxyphenylamino)-1-deoxy-D-ribulose 5-phosphate.	alpha-D-ribose 1-methylphosphonate 5-triphosphate synthase complex	0.975547969	EC
EC:1.14.15.14	GO:0103012	a methyl-branched lipid + O2 + 2 reduced ferredoxin [iron-sulfur] cluster+ 2 H(+) = an omega-hydroxy-methyl-branched lipid + H2O + 2 oxidizedferredoxin [iron-sulfur] cluster.	ferredoxin-thioredoxin reductase activity	0.967070758	EC
EC:2.7.7.89	GO:0047388	[glutamine synthetase]-O(4)-(5'-adenylyl)-L-tyrosine + phosphate =[glutamine synthetase]-L-tyrosine + ADP.	[glutamine synthetase]-adenylyl-L-tyrosine phosphorylase activity	0.9883008	EC
EC:1.14.14.5	GO:0043210	an alkanesulfonate + FMNH2 + O2 = an aldehyde + FMN + 2 H(+) + H2O +sulfite.	alkanesulfonate binding	0.971980214	EC
EC:4.1.2.58	GO:0050545	2-dehydro-3,6-dideoxy-6-sulfo-D-gluconate = (2S)-3-sulfolactaldehyde +pyruvate.	sulfopyruvate decarboxylase activity	0.975297928	EC
EC:1.14.16.-	GO:0016714	Oxidoreductases, acting on paired donors, with incorporation or reduction of molecular oxygen. The oxygen incorporated need not be derived from O2, with reduced pteridine as one donor, and incorporation of one atom of oxygen	oxidoreductase activity, acting on paired donors, with incorporation or reduction of molecular oxygen, reduced pteridine as one donor, and incorporation of one atom of oxygen	0.994454563	EC
EC:2.8.3.5	GO:0008260	a 3-oxo acid + succinyl-CoA = a 3-oxoacyl-CoA + succinate.	succinyl-CoA:3-oxo-acid CoA-transferase activity	0.980930567	EC
EC:1.2.3.-	GO:0016623	Oxidoreductases, acting on the aldehyde or oxo group of donors, with oxygen as acceptor	oxidoreductase activity, acting on the aldehyde or oxo group of donors, oxygen as acceptor	0.995301723	EC
EC:2.5.1.44	GO:0033390	(1) 2 putrescine = NH4(+) + sym-homospermidine.(2) putrescine + spermidine = propane-1,3-diamine + sym-homospermidine.	putrescine biosynthetic process from arginine via N-carbamoylputrescine	0.969682395	EC
EC:7.2.4.-	GO:0016741	Translocases, catalysing the translocation of inorganic cations, linked to decarboxylation	transferase activity, transferring one-carbon groups	0.961761773	EC
EC:1.10.3.11	GO:0048039	2 a ubiquinol + O2 = 2 a ubiquinone + 2 H2O.	ubiquinone binding	0.983801961	EC
EC:2.7.1.40	GO:0006757	ATP + pyruvate = ADP + H(+) + phosphoenolpyruvate.	ATP generation from ADP	0.979396343	EC
EC:6.-.-.-	GO:0016874	Ligases	ligase activity	0.989602149	EC
EC:1.1.1.9	GO:0047838	NAD(+) + xylitol = D-xylulose + H(+) + NADH.	D-xylose 1-dehydrogenase (NAD+) activity	0.978885531	EC
EC:2.7.1.159	GO:0033518	(1) 1D-myo-inositol 1,3,4-trisphosphate + ATP = 1D-myo-inositol 1,3,4,5-tetrakisphosphate + ADP + H(+).(2) 1D-myo-inositol 1,3,4-trisphosphate + ATP = 1D-myo-inositol 1,3,4,6-tetrakisphosphate + ADP + H(+).	myo-inositol hexakisphosphate dephosphorylation	0.976299524	EC
EC:1.97.1.-	GO:0016491	Oxidoreductases, other oxidoreductases, other oxidoreductases	oxidoreductase activity	0.989754856	EC
EC:3.4.23.5	GO:0043559	Specificity similar to, but narrower than, that of pepsin A. Does notcleave the 4-Gln-|-His-5 bond in B chain of insulin.	insulin binding	0.961939216	EC
EC:3.7.1.7	GO:0071270	H2O + nonane-4,6-dione = butanoate + H(+) + pentan-2-one.	1-butanol metabolic process	0.96129787	EC
EC:3.2.1.139	GO:0019389	an alpha-D-glucuronoside + H2O = an alcohol + D-glucuronate.	glucuronoside metabolic process	0.966514409	EC
GO:0106422	GO:0046608	carotenoid isomerooxygenase activity	carotenoid isomerase activity	0.993849099	GO
EC:5.1.3.9	GO:0003975	an N-acyl-D-glucosamine 6-phosphate = an N-acyl-D-mannosamine6-phosphate.	UDP-N-acetylglucosamine-dolichyl-phosphate N-acetylglucosaminephosphotransferase activity	0.976059139	EC
EC:3.7.-.-	GO:0016822	Hydrolases, acting on carbon-carbon bonds	hydrolase activity, acting on acid carbon-carbon bonds	0.989339948	EC
EC:2.7.7.1	GO:1990966	ATP + beta-nicotinamide D-ribonucleotide + H(+) = diphosphate + NAD(+).	ATP generation from poly-ADP-D-ribose	0.974491715	EC
EC:3.4.17.-	GO:0008233	Hydrolases, acting on peptide bonds (peptidases), metallocarboxypeptidases	peptidase activity	0.971911252	EC
EC:3.6.1.63	GO:0061694	alpha-D-ribose 1-methylphosphonate 5-triphosphate + H2O = alpha-D-ribose1-methylphosphonate 5-phosphate + diphosphate + H(+).	alpha-D-ribose 1-methylphosphonate 5-triphosphate synthase complex	0.984853983	EC
EC:3.4.22.37	GO:0016787	Hydrolysis of proteins and small molecule substrates, with a preferencefor Arg in P1.	hydrolase activity	0.966495872	EC
EC:2.5.1.131	GO:0003810	[5-(aminomethyl)furan-3-yl]methyl diphosphate + gamma-L-glutamyltyramine= (4-{4-[2-(gamma-L-glutamylamino)ethyl]phenoxymethyl}furan-2-yl)methanamine + diphosphate.	protein-glutamine gamma-glutamyltransferase activity	0.969018281	EC
EC:2.5.1.20	GO:0046490	(cis-prenyl)n-diphosphate + isopentenyl diphosphate = (cis-prenyl)(n+1)-diphosphate + diphosphate.	isopentenyl diphosphate metabolic process	0.971450388	EC
EC:4.3.2.2	GO:0004018	(1) N(6)-(1,2-dicarboxyethyl)-AMP = AMP + fumarate.(2) (2S)-2-[5-amino-1-(5-phospho-beta-D-ribosyl)imidazole-4-carboxamido]succinate = 5-amino-1-(5-phospho-beta-D-ribosyl)imidazole-4-carboxamide + fumarate.	N6-(1,2-dicarboxyethyl)AMP AMP-lyase (fumarate-forming) activity	0.971810043	EC
EC:3.1.3.18	GO:0008967	2-phosphoglycolate + H2O = glycolate + phosphate.	phosphoglycolate phosphatase activity	0.973319352	EC
EC:1.18.1.-	GO:0016731	Oxidoreductases, acting on iron-sulfur proteins as donors, with NAD(+) or NADP(+) as acceptor	oxidoreductase activity, acting on iron-sulfur proteins as donors, NAD or NADP as acceptor	0.995342791	EC
EC:1.13.11.49	GO:0050587	chloride + O2 = chlorite.	chlorite O2-lyase activity	0.977172971	EC
EC:3.5.4.3	GO:0002057	guanine + H(+) + H2O = NH4(+) + xanthine.	guanine binding	0.973355889	EC
EC:1.1.1.399	GO:0051990	(R)-2-hydroxyglutarate + NAD(+) = 2-oxoglutarate + H(+) + NADH.	(R)-2-hydroxyglutarate dehydrogenase activity	0.979566753	EC
EC:2.1.1.22	GO:0047730	carnosine + S-adenosyl-L-methionine = anserine + H(+) + S-adenosyl-L-homocysteine.	carnosine synthase activity	0.972376049	EC
EC:1.3.1.33	GO:0010277	chlorophyllide a + NADP(+) = H(+) + NADPH + protochlorophyllide a.	chlorophyllide a oxygenase activity	0.977026761	EC
EC:2.3.1.13	GO:1905502	an acyl-CoA + glycine = an N-acylglycine + CoA + H(+).	acetyl-CoA binding	0.972495615	EC
GO:0160136	GO:0120159	16S rRNA pseudouridine(516) synthase activity	rRNA pseudouridine synthase activity	0.992019534	GO
EC:1.11.1.6	GO:0042743	2 H2O2 = 2 H2O + O2.	hydrogen peroxide metabolic process	0.975674212	EC
EC:1.11.1.21	GO:0042743	(1) AH2 + H2O2 = A + 2 H2O.(2) 2 H2O2 = 2 H2O + O2.	hydrogen peroxide metabolic process	0.968991697	EC
EC:1.1.2.-	GO:0016898	Oxidoreductases, acting on the CH-OH group of donors, with a cytochrome as acceptor	oxidoreductase activity, acting on the CH-OH group of donors, cytochrome as acceptor	0.995267987	EC
EC:2.4.2.14	GO:0002189	5-phospho-beta-D-ribosylamine + diphosphate + L-glutamate = 5-phospho-alpha-D-ribose 1-diphosphate + H2O + L-glutamine.	ribose phosphate diphosphokinase complex	0.974150836	EC
EC:4.3.1.7	GO:0042439	ethanolamine = acetaldehyde + NH4(+).	ethanolamine-containing compound metabolic process	0.982423186	EC
EC:1.17.3.2	GO:0004855	H2O + O2 + xanthine = H2O2 + urate.	xanthine oxidase activity	0.973505378	EC
EC:3.4.24.69	GO:0070044	Limited hydrolysis of proteins of the neuroexocytosis apparatus,synaptobrevins, SNAP25 or syntaxin. No detected action on small moleculesubstrates.	synaptobrevin 2-SNAP-25-syntaxin-1a complex	0.970347226	EC
GO:0140567	GO:0033619	membrane protein dislocase activity	membrane protein proteolysis	0.972959518	GO
EC:4.2.3.147	GO:0102161	(+)-copalyl diphosphate = (-)-pimara-8(14),15-diene + diphosphate.	copal-8-ol diphosphate synthase activity	0.976409614	EC
EC:2.3.1.159	GO:1905202	3 H(+) + 3 malonyl-CoA + N-methylanthraniloyl-CoA = 1,3-dihydroxy-N-methylacridone + 3 CO2 + 4 CoA + H2O.	methylcrotonoyl-CoA carboxylase complex	0.969707847	EC
GO:0106292	GO:0016176	superoxide-generating NADPH oxidase activity	superoxide-generating NADPH oxidase activator activity	0.997825921	GO
EC:6.3.2.31	GO:0052619	GTP + L-glutamate + oxidized coenzyme F420-0 = GDP + H(+) + oxidizedcoenzyme F420-1 + phosphate.	coenzyme F420-1:gamma-L-glutamate ligase activity	0.974935114	EC
EC:2.1.1.9	GO:0008898	a thiol + S-adenosyl-L-methionine = a methyl thioether + H(+) +S-adenosyl-L-homocysteine.	S-adenosylmethionine-homocysteine S-methyltransferase activity	0.973438919	EC
EC:3.11.1.-	GO:0016827	Hydrolases, acting on carbon-phosphorus bonds, acting on carbon-phosphorus bonds	hydrolase activity, acting on acid carbon-phosphorus bonds	0.989735663	EC
EC:5.3.-.-	GO:0016853	Isomerases, intramolecular oxidoreductases	isomerase activity	0.976073146	EC
EC:1.5.-.-	GO:0016645	Oxidoreductases, acting on the CH-NH group of donors	oxidoreductase activity, acting on the CH-NH group of donors	0.995192945	EC
EC:2.3.1.47	GO:0009317	6-carboxyhexanoyl-[ACP] + H(+) + L-alanine = (8S)-8-amino-7-oxononanoate+ CO2 + holo-[ACP].	acetyl-CoA carboxylase complex	0.970256448	EC
GO:0140765	GO:0097372	NAD-dependent histone H3K56 deacetylase activity	NAD-dependent histone H3K18 deacetylase activity	0.993349254	GO
EC:2.8.2.3	GO:0050656	3'-phosphoadenylyl sulfate + a primary amine = a sulfamate + adenosine3',5'-bisphosphate + 2 H(+).	3'-phosphoadenosine 5'-phosphosulfate binding	0.976860881	EC
GO:0140704	GO:0061507	3',2'-cyclic GMP-AMP binding	2',3'-cyclic GMP-AMP binding	0.999021828	GO
EC:6.3.3.3	GO:0006757	(7R,8S)-7,8-diammoniononanoate + ATP + CO2 = (4R,5S)-dethiobiotin + ADP +3 H(+) + phosphate.	ATP generation from ADP	0.97005415	EC
EC:6.3.2.37	GO:0047206	ATP + D-lysine + UDP-N-acetyl-alpha-D-muramoyl-L-alanyl-D-glutamate =ADP + H(+) + N(6)-(UDP-N-acetyl-alpha-D-muramoyl-L-alanyl-gamma-D-glutamyl)-D-lysine + phosphate.	UDP-N-acetylmuramoylpentapeptide-lysine N6-alanyltransferase activity	0.973149955	EC
EC:2.3.1.101	GO:0030270	5,6,7,8-tetrahydromethanopterin + H(+) + N-formylmethanofuran =methanofuran + N(5)-formyl-5,6,7,8-tetrahydromethanopterin.	formylmethanofuran-tetrahydromethanopterin N-formyltransferase activity	0.977977157	EC
EC:2.5.1.21	GO:0045338	(1) 2 (2E,6E)-farnesyl diphosphate + H(+) + NADPH = 2 diphosphate +NADP(+) + squalene.(2) 2 (2E,6E)-farnesyl diphosphate + H(+) + NADH = 2 diphosphate + NAD(+)+ squalene.	farnesyl diphosphate metabolic process	0.972887099	EC
EC:3.4.21.90	GO:0039640	Autocatalytic release of the core protein from the N-terminus of thetogavirus structural polyprotein by hydrolysis of a -Trp-|-Ser- bond.	viral release via suppression of host peptidoglycan biosynthetic process	0.959992588	EC
EC:2.7.11.24	GO:0006757	(1) ATP + L-seryl-[protein] = ADP + H(+) + O-phospho-L-seryl-[protein].(2) ATP + L-threonyl-[protein] = ADP + H(+) + O-phospho-L-threonyl-[protein].	ATP generation from ADP	0.972467899	EC
EC:6.3.2.1	GO:0006757	(R)-pantoate + ATP + beta-alanine = (R)-pantothenate + AMP +diphosphate + H(+).	ATP generation from ADP	0.968636453	EC
EC:2.4.1.129	GO:0016757	Transferases, glycosyltransferases, hexosyltransferases	glycosyltransferase activity	0.982245624	EC
EC:2.3.1.180	GO:0009317	acetyl-CoA + H(+) + malonyl-[ACP] = 3-oxobutanoyl-[ACP] + CO2 + CoA.	acetyl-CoA carboxylase complex	0.978523731	EC
EC:6.3.2.49	GO:0006757	ATP + L-alanine + L-anticapsin = ADP + bacilysin + H(+) + phosphate.	ATP generation from ADP	0.966995478	EC
EC:1.14.13.237	GO:0043914	a (Z)-omega-(methylsulfanyl)-N-sulfo-alkylhydroximate S-glucoside + H(+)+ NADPH + O2 = a (Z)-omega-(methylsulfinyl)-alkyl-glucosinolate + H2O +NADP(+).	NADPH:sulfur oxidoreductase activity	0.972026587	EC
EC:2.3.3.9	GO:1905502	acetyl-CoA + glyoxylate + H2O = (S)-malate + CoA + H(+).	acetyl-CoA binding	0.972192943	EC
EC:2.4.1.256	GO:0106073	a dolichyl beta-D-glucosyl phosphate + alpha-D-Glc-(1->3)-alpha-D-Glc-(1->3)-alpha-D-Man-(1->2)-alpha-D-Man-(1->2)-alpha-D-Man-(1->3)-[alpha-D-Man-(1->2)-alpha-D-Man-(1->3)-[alpha-D-Man-(1->2)-alpha-D-Man-(1->6)]-alpha-D-Man-(1->6)]-beta-D-Man-(1->4)-beta-D-GlcNAc-(1->4)-alpha-D-GlcNAc-diphosphodolichol = a dolichyl phosphate + alpha-D-Glc-(1->2)-alpha-D-Glc-(1->3)-alpha-D-Glc-(1->3)-alpha-D-Man-…	dolichyl pyrophosphate Glc2Man9GlcNAc2 alpha-1,2-glucosyltransferase activity	0.967817485	EC
EC:3.5.4.38	GO:0032546	a 2'-deoxycytidine in single-stranded DNA + H(+) + H2O =a 2'-deoxyuridine in single-stranded DNA + NH4(+).	deoxyribonucleoside binding	0.969950438	EC
EC:3.4.24.7	GO:0098633	Cleavage of the triple helix of collagen at about three-quarters of thelength of the molecule from the N-terminus, at 775-Gly-|-Ile-776 in thealpha1(I) chain. Cleaves synthetic substrates and alpha-macroglobulins atbonds where P1' is a hydrophobic residue.	collagen fibril binding	0.960971892	EC
EC:2.3.1.239	GO:0050080	5 (S)-methylmalonyl-CoA + 11 H(+) + malonyl-CoA + 5 NADPH =10-deoxymethynolide + 6 CO2 + 6 CoA + 2 H2O + 5 NADP(+).	malonyl-CoA decarboxylase activity	0.975808799	EC
EC:1.1.1.178	GO:0046568	(2S,3S)-3-hydroxy-2-methylbutanoyl-CoA + NAD(+) = 2-methyl-3-oxobutanoyl-CoA + H(+) + NADH.	3-methylbutanal reductase [NAD(P)H] activity	0.977401912	EC
EC:3.2.1.143	GO:0006471	[(1''->2')-ADP-alpha-D-ribose](n) + H2O = [(1''->2')-ADP-alpha-D-ribose](n-1) + ADP-D-ribose.	protein ADP-ribosylation	0.982560098	EC
GO:0141111	GO:1900246	positive regulation of cGAS/STING signaling pathway	positive regulation of RIG-I signaling pathway	0.971918702	GO
GO:0062176	GO:0090202	R-loop processing	gene looping	0.965452015	GO
EC:3.6.1.45	GO:0008768	UDP-sugar + H2O = UMP + alpha-D-aldose 1-phosphate.	UDP-sugar diphosphatase activity	0.97726047	EC
EC:2.7.11.30	GO:0033612	(1) ATP + L-seryl-[receptor-protein] = ADP + H(+) + O-phospho-L-seryl-[receptor-protein].(2) ATP + L-threonyl-[receptor-protein] = ADP + H(+) + O-phospho-L-threonyl-[receptor-protein].	receptor serine/threonine kinase binding	0.968693078	EC
EC:2.7.1.23	GO:0006757	ATP + NAD(+) = ADP + H(+) + NADP(+).	ATP generation from ADP	0.981015205	EC
EC:1.12.98.1	GO:0070967	H(+) + H2 + oxidized coenzyme F420-(gamma-L-Glu)(n) = reduced coenzymeF420-(gamma-L-Glu)(n).	coenzyme F420 binding	0.980735242	EC
EC:2.7.4.8	GO:0006757	ATP + GMP = ADP + GDP.	ATP generation from ADP	0.979702532	EC
EC:2.7.1.-	GO:0016773	Transferases, transferring phosphorus-containing groups, phosphotransferases with an alcohol group as acceptor	phosphotransferase activity, alcohol group as acceptor	0.986775279	EC
GO:0140872	GO:0009403	viridicatumtoxin biosynthetic process	toxin biosynthetic process	0.974798262	GO
EC:1.3.3.-	GO:0016634	Oxidoreductases, acting on the CH-CH group of donors, with oxygen as acceptor	oxidoreductase activity, acting on the CH-CH group of donors, oxygen as acceptor	0.995233834	EC
EC:3.5.4.39	GO:0019177	GTP + H2O = 7,8-dihydroneopterin 2',3'-cyclic phosphate + diphosphate +formate + H(+).	dihydroneopterin triphosphate pyrophosphohydrolase activity	0.975178897	EC
EC:2.7.11.4	GO:0006757	ATP + L-seryl-[3-methyl-2-oxobutanoate dehydrogenase] = ADP + H(+) +O-phospho-L-seryl-[3-methyl-2-oxobutanoate dehydrogenase].	ATP generation from ADP	0.973230481	EC
EC:1.1.1.-	GO:0016616	Oxidoreductases, acting on the CH-OH group of donors, with NAD(+) or NADP(+) as acceptor	oxidoreductase activity, acting on the CH-OH group of donors, NAD or NADP as acceptor	0.995070159	EC
EC:1.1.1.169	GO:0008677	(R)-pantoate + NADP(+) = 2-dehydropantoate + H(+) + NADPH.	2-dehydropantoate 2-reductase activity	0.974755883	EC
EC:3.5.4.30	GO:0047840	dCTP + 2 H2O = diphosphate + dUMP + NH4(+).	dCTP diphosphatase activity	0.979003847	EC
EC:1.5.1.1	GO:0043796	(1) L-pipecolate + NADP(+) = Delta(1)-piperideine-2-carboxylate + H(+) +NADPH.(2) L-pipecolate + NAD(+) = Delta(1)-piperideine-2-carboxylate + H(+) +NADH.(3) L-proline + NADP(+) = 1-pyrroline-2-carboxylate + H(+) + NADPH.(4) L-proline + NAD(+) = 1-pyrroline-2-carboxylate + H(+) + NADH.	glyceraldehyde dehydrogenase (NADP+) activity	0.967240512	EC
GO:0120281	GO:0044754	autolysosome membrane	autolysosome	0.993238688	GO
EC:2.1.1.173	GO:0052912	guanosine(2445) in 23S rRNA + S-adenosyl-L-methionine = H(+) + N(2)-methylguanosine(2445) in 23S rRNA + S-adenosyl-L-homocysteine.	23S rRNA (guanine(748)-N(1))-methyltransferase activity	0.971032023	EC
EC:1.1.1.262	GO:0043891	4-(phosphooxy)-L-threonine + NAD(+) = 3-amino-2-oxopropyl phosphate +CO2 + NADH.	glyceraldehyde-3-phosphate dehydrogenase (NAD(P)+) (phosphorylating) activity	0.978472531	EC
EC:6.3.2.2	GO:0006757	ATP + L-cysteine + L-glutamate = ADP + gamma-L-glutamyl-L-cysteine + H(+)+ phosphate.	ATP generation from ADP	0.970957816	EC
GO:0140393	GO:0045703	norsolorinic acid ketoreductase activity	ketoreductase activity	0.984178424	GO
GO:0062200	GO:0031929	RAM/MOR signaling	TOR signaling	0.964672208	GO
EC:1.21.3.1	GO:0016216	N-[(5S)-5-amino-5-carboxypentanoyl]-L-cysteinyl-D-valine + O2 = 2 H2O +isopenicillin N.	isopenicillin-N synthase activity	0.974401951	EC
EC:5.4.2.6	GO:0061620	beta-D-glucose 1-phosphate = beta-D-glucose 6-phosphate.	glycolytic process through glucose-6-phosphate	0.976516843	EC
EC:5.3.2.2	GO:0006107	oxaloacetate = enol-oxaloacetate.	oxaloacetate metabolic process	0.981802762	EC
EC:2.4.2.39	GO:0016762	Transfers an alpha-D-xylosyl residue from UDP-D-xylose to a glucoseresidue in xyloglucan, forming an alpha-(1->6)-D-xylosyl-D-glucoselinkage.	xyloglucan:xyloglucosyl transferase activity	0.980145872	EC
EC:3.2.1.169	GO:0102571	(1) 3-O-(N-acetyl-beta-D-glucosaminyl)-L-seryl-[protein] + H2O = L-seryl-[protein] + N-acetyl-D-glucosamine.(2) 3-O-(N-acetyl-beta-D-glucosaminyl)-L-threonyl-[protein] + H2O =L-threonyl-[protein] + N-acetyl-D-glucosamine.	[protein]-3-O-(N-acetyl-D-glucosaminyl)-L-serine/L-threonine O-N-acetyl-alpha-D-glucosaminase activity	0.980595767	EC
GO:0140882	GO:0071578	zinc export across plasma membrane	zinc ion import across plasma membrane	0.994023681	GO
EC:1.1.1.332	GO:1900564	chanoclavine-I + NAD(+) = chanoclavine-I aldehyde + H(+) + NADH.	chanoclavine-I metabolic process	0.975330412	EC
EC:3.4.11.1	GO:0016811	Release of an N-terminal amino acid, Xaa-|-Yaa-, in which Xaa ispreferably Leu, but may be other amino acids including Pro although notArg or Lys, and Yaa may be Pro. Amino acid amides and methyl esters arealso readily hydrolyzed, but rates on arylamides are exceedingly low.	hydrolase activity, acting on carbon-nitrogen (but not peptide) bonds, in linear amides	0.953988016	EC
EC:2.3.3.10	GO:1905502	acetoacetyl-CoA + acetyl-CoA + H2O = (3S)-hydroxy-3-methylglutaryl-CoA +CoA + H(+).	acetyl-CoA binding	0.977494121	EC
EC:3.2.2.27	GO:0004844	Hydrolyzes single-stranded DNA or mismatched double-stranded DNA andpolynucleotides, releasing free uracil.	uracil DNA N-glycosylase activity	0.97045213	EC
GO:0180022	GO:1990112	RQC-trigger complex	RQC complex	0.986373603	GO
EC:6.2.1.-	GO:0016877	Ligases, forming carbon-sulfur bonds, acid--thiol ligases	ligase activity, forming carbon-sulfur bonds	0.992721498	EC
EC:3.7.1.22	GO:0102482	3D-3,5/4-trihydroxycyclohexane-1,2-dione + H2O = 5-deoxy-D-glucuronate +H(+).	5-deoxy-D-glucuronate isomerase activity	0.973238289	EC
EC:3.1.3.37	GO:0008968	D-sedoheptulose 1,7-bisphosphate + H2O = D-sedoheptulose 7-phosphate +phosphate.	D-sedoheptulose 7-phosphate isomerase activity	0.978023648	EC
EC:1.8.4.14	GO:0033744	[thioredoxin]-disulfide + H2O + L-methionine = [thioredoxin]-dithiol +L-methionine (R)-S-oxide.	L-methionine:thioredoxin-disulfide S-oxidoreductase activity	0.984374344	EC
EC:2.6.1.2	GO:0080100	2-oxoglutarate + L-alanine = L-glutamate + pyruvate.	L-glutamine:2-oxoglutarate aminotransferase activity	0.978495836	EC
EC:2.5.1.75	GO:0043399	adenosine(37) in tRNA + dimethylallyl diphosphate = diphosphate + N(6)-dimethylallyladenosine(37) in tRNA.	tRNA adenosine(64)-2'-O-ribosylphosphate transferase activity	0.974640608	EC
EC:3.4.24.79	GO:0005520	Cleavage of the 135-Met-|-Lys-136 bond in insulin-like growth factorbinding protein (IGFBP)-4, and the 143-Ser-|-Lys-144 bond in IGFBP-5.	insulin-like growth factor binding	0.973760188	EC
EC:1.8.5.-	GO:0016672	Oxidoreductases, acting on a sulfur group of donors, with a quinone or similar compound as acceptor	oxidoreductase activity, acting on a sulfur group of donors, quinone or similar compound as acceptor	0.995155036	EC
GO:0160094	GO:1905905	nematode pharynx development	nematode pharyngeal gland morphogenesis	0.988552809	GO
EC:1.4.1.1	GO:0019480	H2O + L-alanine + NAD(+) = H(+) + NADH + NH4(+) + pyruvate.	L-alanine oxidation to pyruvate via D-alanine	0.975931466	EC
EC:3.1.11.2	GO:0008409	Exonucleolytic cleavage in the 3'- to 5'-direction to yield nucleoside5'-phosphates.	5'-3' exonuclease activity	0.978104115	EC
EC:3.1.3.71	GO:0050532	(2R)-O-phospho-3-sulfolactate + H2O = (2R)-3-sulfolactate + phosphate.	2-phosphosulfolactate phosphatase activity	0.975777566	EC
GO:0062196	GO:1905671	regulation of lysosome size	regulation of lysosome organization	0.983291745	GO
EC:1.2.7.8	GO:0043805	CoA + indole-3-pyruvate + 2 oxidized [2Fe-2S]-[ferredoxin] = (indol-3-yl)acetyl-CoA + CO2 + H(+) + 2 reduced [2Fe-2S]-[ferredoxin].	indolepyruvate ferredoxin oxidoreductase activity	0.982256949	EC
EC:2.4.2.2	GO:0035639	(1) phosphate + uridine = alpha-D-ribose 1-phosphate + uracil.(2) cytidine + phosphate = alpha-D-ribose 1-phosphate + cytosine.(3) 2'-deoxyuridine + phosphate = 2-deoxy-alpha-D-ribose 1-phosphate +uracil.(4) phosphate + thymidine = 2-deoxy-alpha-D-ribose 1-phosphate + thymine.	purine ribonucleoside triphosphate binding	0.971818209	EC
EC:2.7.8.35	GO:0051991	trans,octa-cis-decaprenyl phosphate + UDP-N-acetyl-alpha-D-glucosamine =N-acetyl-alpha-D-glucosaminyl-1-diphospho-trans,octa-cis-decaprenol +UMP.	UDP-N-acetyl-D-glucosamine:N-acetylmuramoyl-L-alanyl-D-glutamyl-meso-2,6-diaminopimelyl-D-alanyl-D-alanine-diphosphoundecaprenol 4-beta-N-acetylglucosaminlytransferase activity	0.982203126	EC
EC:2.4.1.265	GO:0106073	a dolichyl beta-D-glucosyl phosphate + alpha-D-Glc-(1->3)-alpha-D-Man-(1->2)-alpha-D-Man-(1->2)-alpha-D-Man-(1->3)-[alpha-D-Man-(1->2)-alpha-D-Man-(1->3)-[alpha-D-Man-(1->2)-alpha-D-Man-(1->6)]-alpha-D-Man-(1->6)]-beta-D-Man-(1->4)-beta-D-GlcNAc-(1->4)-alpha-D-GlcNAc-diphosphodolichol =a dolichyl phosphate + alpha-D-Glc-(1->3)-alpha-D-Glc-(1->3)-alpha-D-Man-(1->2)-alpha-D-Man-(1->2)-alpha-D-Man-(…	dolichyl pyrophosphate Glc2Man9GlcNAc2 alpha-1,2-glucosyltransferase activity	0.968314826	EC
EC:2.8.1.11	GO:0061604	[molybdopterin-synthase sulfur-carrier protein]-C-terminal Gly-Gly-AMP +AH2 + S-sulfanyl-L-cysteinyl-[cysteine desulfurase] = [molybdopterin-synthase sulfur-carrier protein]-C-terminal Gly-NH-CH2-C(O)SH + A + AMP +H(+) + L-cysteinyl-[cysteine desulfurase].	molybdopterin-synthase sulfurtransferase activity	0.97681582	EC
EC:4.1.2.21	GO:0008674	2-dehydro-3-deoxy-6-phospho-D-galactonate = D-glyceraldehyde 3-phosphate+ pyruvate.	2-dehydro-3-deoxy-6-phosphogalactonate aldolase activity	0.974525154	EC
EC:2.7.7.56	GO:0017111	phosphate + tRNA(n+1) = a ribonucleoside 5'-diphosphate + tRNA(n).	ribonucleoside triphosphate phosphatase activity	0.974300086	EC
EC:6.1.1.4	GO:0008914	ATP + L-leucine + tRNA(Leu) = AMP + diphosphate + L-leucyl-tRNA(Leu).	leucyl-tRNA--protein transferase activity	0.970705807	EC
EC:2.3.1.87	GO:0004059	a 2-arylethylamine + acetyl-CoA = an N-acetyl-2-arylethylamine + CoA +H(+).	aralkylamine N-acetyltransferase activity	0.969783068	EC
EC:2.4.2.28	GO:0017061	phosphate + S-methyl-5'-thioadenosine = adenine + S-methyl-5-thio-alpha-D-ribose 1-phosphate.	S-methyl-5-thioadenosine phosphorylase activity	0.974226356	EC
EC:4.1.2.13	GO:0047334	beta-D-fructose 1,6-bisphosphate = D-glyceraldehyde 3-phosphate +dihydroxyacetone phosphate.	diphosphate-fructose-6-phosphate 1-phosphotransferase activity	0.979049742	EC
EC:3.2.1.45	GO:0047257	a beta-D-glucosyl-(1<->1')-N-acylsphing-4-enine + H2O = an N-acylsphing-4-enine + D-glucose.	diglucosyl diacylglycerol synthase activity	0.970713556	EC
EC:6.2.1.4	GO:0045244	CoA + GTP + succinate = GDP + phosphate + succinyl-CoA.	succinate-CoA ligase complex (GDP-forming)	0.978627086	EC
EC:6.2.1.3	GO:0036042	a long-chain fatty acid + ATP + CoA = a long-chain fatty acyl-CoA + AMP +diphosphate.	long-chain fatty acyl-CoA binding	0.979473531	EC
EC:4.6.-.-	GO:0016829	Lyases, phosphorus-oxygen lyases	lyase activity	0.984215617	EC
EC:3.4.24.11	GO:0051261	Preferential cleavage of polypeptides between hydrophobic residues,particularly with Phe or Tyr at P1'.	protein depolymerization	0.954889417	EC
GO:0141101	GO:0097697	tRNA(Ser) (uridine(44)-2'-O-)-methyltransferase activity	tRNA (5-carboxymethoxyuridine(34)-5-O)-methyltransferase activity	0.992895961	GO
EC:3.1.3.8	GO:0033517	1D-myo-inositol hexakisphosphate + H2O = 1D-myo-inositol 1,2,4,5,6-pentakisphosphate + phosphate.	myo-inositol hexakisphosphate metabolic process	0.983075678	EC
EC:2.7.1.24	GO:0006757	3'-dephospho-CoA + ATP = ADP + CoA + H(+).	ATP generation from ADP	0.978483021	EC
EC:1.1.1.18	GO:0102497	myo-inositol + NAD(+) = H(+) + NADH + scyllo-inosose.	scyllo-inositol dehydrogenase (NADP+) activity	0.974699974	EC
EC:2.7.7.38	GO:0019143	3-deoxy-alpha-D-manno-oct-2-ulosonate + CTP = CMP-3-deoxy-beta-D-manno-octulosonate + diphosphate.	3-deoxy-manno-octulosonate-8-phosphatase activity	0.977664292	EC
EC:3.6.1.57	GO:0047302	H2O + UDP-2,4-diacetamido-2,4,6-trideoxy-beta-L-altrose = 2,4-diacetamido-2,4,6-trideoxy-beta-L-altrose + H(+) + UDP.	UDP-2-acetamido-4-amino-2,4,6-trideoxyglucose transaminase activity	0.968369663	EC
EC:2.6.1.51	GO:0005969	L-serine + pyruvate = 3-hydroxypyruvate + L-alanine.	serine-pyruvate aminotransferase complex	0.976275682	EC
EC:4.1.1.71	GO:0102525	2-oxoglutarate + H(+) = CO2 + succinate semialdehyde.	2-oxoglutarate, L-arginine oxygenase (succinate-forming) activity	0.973412216	EC
GO:0140450	GO:0034067	protein targeting to Golgi apparatus	protein localization to Golgi apparatus	0.989543021	GO
EC:1.2.4.2	GO:0004149	2-oxoglutarate + H(+) + N(6)-[(R)-lipoyl]-L-lysyl-[dihydrolipoyllysine-residue succinyltransferase] = CO2 + N(6)-[(R)-S(8)-succinyldihydrolipoyl]-L-lysyl-[dihydrolipoyllysine-residuesuccinyltransferase].	dihydrolipoyllysine-residue succinyltransferase activity	0.973320365	EC
EC:5.1.-.-	GO:0016854	Isomerases, racemases and epimerases	racemase and epimerase activity	0.983980119	EC
GO:0140896	GO:0039529	cGAS/STING signaling pathway	RIG-I signaling pathway	0.966146231	GO
EC:2.7.7.27	GO:0080042	alpha-D-glucose 1-phosphate + ATP + H(+) = ADP-alpha-D-glucose +diphosphate.	ADP-glucose pyrophosphohydrolase activity	0.978648663	EC
EC:4.4.1.21	GO:0043768	S-(5-deoxy-D-ribos-5-yl)-L-homocysteine = (S)-4,5-dihydroxypentane-2,3-dione + L-homocysteine.	S-ribosylhomocysteine lyase activity	0.974502146	EC
EC:1.2.7.-	GO:0016625	Oxidoreductases, acting on the aldehyde or oxo group of donors, with an iron-sulfur protein as acceptor	oxidoreductase activity, acting on the aldehyde or oxo group of donors, iron-sulfur protein as acceptor	0.995148063	EC
EC:2.5.1.48	GO:0019281	L-cysteine + O-succinyl-L-homoserine = H(+) + L,L-cystathionine +succinate.	L-methionine biosynthetic process from homoserine via O-succinyl-L-homoserine and cystathionine	0.974173009	EC
EC:2.5.1.6	GO:0006757	ATP + H2O + L-methionine = diphosphate + phosphate + S-adenosyl-L-methionine.	ATP generation from ADP	0.971892595	EC
EC:1.13.11.55	GO:0070813	4 H2O + O2 + 4 sulfur = 6 H(+) + 2 hydrogen sulfide + 2 sulfite.	hydrogen sulfide metabolic process	0.975393116	EC
EC:3.1.3.87	GO:0043716	2-hydroxy-5-methylsulfanyl-3-oxopent-1-enyl phosphate + H2O = 1,2-dihydroxy-5-(methylsulfanyl)pent-1-en-3-one + phosphate.	2-hydroxy-3-keto-5-methylthiopentenyl-1-phosphate phosphatase activity	0.970454514	EC
EC:1.2.1.12	GO:0043891	D-glyceraldehyde 3-phosphate + NAD(+) + phosphate = (2R)-3-phospho-glyceroyl phosphate + H(+) + NADH.	glyceraldehyde-3-phosphate dehydrogenase (NAD(P)+) (phosphorylating) activity	0.981492162	EC
EC:2.8.2.2	GO:0016773	3'-phosphoadenylyl sulfate + an alcohol = adenosine 3',5'-bisphosphate +an alkyl sulfate + H(+).	phosphotransferase activity, alcohol group as acceptor	0.972205937	EC
EC:4.2.1.10	GO:0003855	3-dehydroquinate = 3-dehydroshikimate + H2O.	3-dehydroquinate dehydratase activity	0.978391171	EC
GO:0120293	GO:0005858	dynein axonemal particle	axonemal dynein complex	0.992276132	GO
EC:2.2.1.1	GO:0034200	D-glyceraldehyde 3-phosphate + D-sedoheptulose 7-phosphate = aldehydo-D-ribose 5-phosphate + D-xylulose 5-phosphate.	D-glycero-beta-D-manno-heptose 1,7-bisphosphate 7-phosphatase activity	0.972069681	EC
EC:3.5.4.19	GO:0098848	1-(5-phospho-beta-D-ribosyl)-5'-AMP + H2O = 1-(5-phospho-beta-D-ribosyl)-5-[(5-phospho-beta-D-ribosylamino)methylideneamino]imidazole-4-carboxamide.	alpha-D-ribose 1-methylphosphonate 5-phosphate C-P-lyase activity	0.975975931	EC
EC:2.4.1.336	GO:0047257	a 1,2-diacyl-sn-glycerol + UDP-alpha-D-glucose = a 1,2-diacyl-3-O-(beta-D-glucopyranosyl)-sn-glycerol + H(+) + UDP.	diglucosyl diacylglycerol synthase activity	0.976824462	EC
EC:4.2.3.93	GO:0045338	(2E,6E)-farnesyl diphosphate = delta-guaiene + diphosphate.	farnesyl diphosphate metabolic process	0.97646755	EC
EC:5.5.1.4	GO:0004346	D-glucose 6-phosphate = 1D-myo-inositol 3-phosphate.	glucose-6-phosphatase activity	0.976122856	EC
EC:2.4.1.-	GO:0016757	Transferases, glycosyltransferases, hexosyltransferases	glycosyltransferase activity	0.982245624	EC
EC:1.2.1.41	GO:0047949	L-glutamate 5-semialdehyde + NADP(+) + phosphate = H(+) + L-glutamyl5-phosphate + NADPH.	glutarate-semialdehyde dehydrogenase (NAD+) activity	0.975547612	EC
EC:4.4.1.1	GO:0046439	H2O + L,L-cystathionine = 2-oxobutanoate + L-cysteine + NH4(+).	L-cysteine metabolic process	0.973585784	EC
EC:3.4.19.3	GO:0016920	Release of an N-terminal pyroglutamyl group from a polypeptide,the second amino acid generally not being Pro.	pyroglutamyl-peptidase activity	0.959473789	EC
EC:2.7.7.61	GO:0098848	2'-(5''-triphospho-alpha-D-ribosyl)-3'-dephospho-CoA + apo-[citrate lyaseACP] = diphosphate + holo-[citrate lyase ACP].	alpha-D-ribose 1-methylphosphonate 5-phosphate C-P-lyase activity	0.97739321	EC
EC:1.14.14.128	GO:0003958	(2E,6E)-farnesoate + O2 + reduced [NADPH--hemoprotein reductase] = H(+) +H2O + juvenile hormone III carboxylate + oxidized [NADPH--hemoproteinreductase].	NADPH-hemoprotein reductase activity	0.976220012	EC
EC:2.1.1.306	GO:0080077	8-demethyl-8-(2-O-methyl-alpha-L-rhamnosyl)-tetracenomycin C +S-adenosyl-L-methionine = 8-demethyl-8-(2,3-di-O-methyl-alpha-L-rhamnosyl)-tetracenomycin C + H(+) + S-adenosyl-L-homocysteine.	trihydroxyferuloyl spermidine:S-adenosyl-L-methionine O-methyltransferase activity	0.971102774	EC
EC:2.4.1.50	GO:0050211	(5R)-5-hydroxy-L-lysyl-[collagen] + UDP-alpha-D-galactose = (5R)-5-O-(beta-D-galactosyl)-5-hydroxy-L-lysyl-[collagen] + H(+) + UDP.	procollagen galactosyltransferase activity	0.976236463	EC
EC:1.3.5.3	GO:0046501	3 a quinone + protoporphyrinogen IX = 3 a quinol + protoporphyrin IX.	protoporphyrinogen IX metabolic process	0.976252615	EC
EC:5.1.99.6	GO:0043020	(1) (6R)-NADHX = (6S)-NADHX.(2) (6R)-NADPHX = (6S)-NADPHX.	NADPH oxidase complex	0.971671879	EC
EC:2.4.2.-	GO:0016757	Transferases, glycosyltransferases, pentosyltransferases	glycosyltransferase activity	0.980917513	EC
EC:2.4.1.352	GO:0106073	(2R)-2-O-(alpha-D-glucopyranosyl)-glycerate + phosphate = (R)-glycerate +alpha-D-glucose 1-phosphate.	dolichyl pyrophosphate Glc2Man9GlcNAc2 alpha-1,2-glucosyltransferase activity	0.979288638	EC
EC:2.1.1.127	GO:0030785	L-lysyl-[ribulose-1,5-bisphosphate carboxylase] + 3 S-adenosyl-L-methionine = 3 H(+) + N(6),N(6),N(6)-trimethyl-L-lysyl-[ribulose-1,5-bisphosphate carboxylase] + 3 S-adenosyl-L-homocysteine.	[ribulose-bisphosphate carboxylase]-lysine N-methyltransferase activity	0.975413561	EC
EC:4.3.1.18	GO:0070178	D-serine = NH4(+) + pyruvate.	D-serine metabolic process	0.978545964	EC
EC:1.14.14.35	GO:0019649	dimethyl sulfone + FMNH2 + O2 = FMN + formaldehyde + 2 H(+) + H2O +methanesulfinate.	formaldehyde assimilation	0.968411863	EC
EC:3.2.1.91	GO:0016162	Hydrolysis of (1->4)-beta-D-glucosidic linkages in cellulose andcellotetraose, releasing cellobiose from the non-reducing ends of thechains.	cellulose 1,4-beta-cellobiosidase activity	0.969912469	EC
EC:2.1.1.230	GO:0052909	adenosine(1067) in 23S rRNA + S-adenosyl-L-methionine = 2'-O-methyladenosine(1067) in 23S rRNA + H(+) + S-adenosyl-L-homocysteine.	18S rRNA (adenine(1779)-N(6)/adenine(1780)-N(6))-dimethyltransferase activity	0.972218454	EC
EC:1.17.4.1	GO:0008998	[thioredoxin]-disulfide + a 2'-deoxyribonucleoside 5'-diphosphate + H2O =[thioredoxin]-dithiol + a ribonucleoside 5'-diphosphate.	ribonucleoside-triphosphate reductase (thioredoxin) activity	0.980410635	EC
EC:2.7.1.74	GO:0032548	2'-deoxycytidine + a ribonucleoside 5'-triphosphate = a ribonucleoside5'-diphosphate + dCMP + H(+).	pyrimidine deoxyribonucleoside binding	0.974678278	EC
EC:1.1.1.162	GO:0033709	D-threitol + NADP(+) = D-erythrulose + H(+) + NADPH.	D-arabinitol dehydrogenase, D-ribulose forming (NADP+) activity	0.974005699	EC
EC:2.7.12.2	GO:0006757	(1) ATP + L-seryl-[protein] = ADP + H(+) + O-phospho-L-seryl-[protein].(2) ATP + L-threonyl-[protein] = ADP + H(+) + O-phospho-L-threonyl-[protein].(3) ATP + L-tyrosyl-[protein] = ADP + H(+) + O-phospho-L-tyrosyl-[protein].	ATP generation from ADP	0.971848488	EC
EC:4.2.1.96	GO:0034617	(4aS,6R)-4a-hydroxy-L-erythro-5,6,7,8-tetrahydrobiopterin = (6R)-L-erythro-6,7-dihydrobiopterin + H2O.	tetrahydrobiopterin binding	0.978872538	EC
EC:5.1.3.22	GO:0051167	L-ribulose 5-phosphate = L-xylulose 5-phosphate.	xylulose 5-phosphate metabolic process	0.977541685	EC
GO:0106347	GO:0120048	U2 snRNA 2'-O-methyladenosine m6 methyltransferase activity	U6 snRNA (adenine-(43)-N(6))-methyltransferase activity	0.992748857	GO
GO:0140613	GO:0015410	P-type manganese transporter activity	ABC-type manganese transporter activity	0.99177897	GO
EC:7.4.-.-	GO:0042000	Translocases, catalysing the translocation amino acids and peptides	translocation of peptides or proteins into host	0.971432209	EC
EC:1.14.14.19	GO:0003958	a C21-steroid + O2 + reduced [NADPH--hemoprotein reductase] = a 17alpha-hydroxy-C21-steroid + H(+) + H2O + oxidized [NADPH--hemoproteinreductase].	NADPH-hemoprotein reductase activity	0.977696896	EC
EC:1.3.1.12	GO:0008977	NAD(+) + prephenate = 3-(4-hydroxyphenyl)pyruvate + CO2 + NADH.	prephenate dehydrogenase (NAD+) activity	0.983756125	EC
GO:0140825	GO:0004601	lactoperoxidase activity	peroxidase activity	0.980174959	GO
EC:2.7.1.28	GO:0006757	ATP + D-glyceraldehyde = ADP + D-glyceraldehyde 3-phosphate + H(+).	ATP generation from ADP	0.977005303	EC
EC:3.1.26.3	GO:0016888	Endonucleolytic cleavage to 5'-phosphomonoester.	endodeoxyribonuclease activity, producing 5'-phosphomonoesters	0.9823668	EC
EC:4.2.1.126	GO:0051991	H2O + N-acetyl-D-muramate 6-phosphate = (R)-lactate + N-acetyl-D-glucosamine 6-phosphate.	UDP-N-acetyl-D-glucosamine:N-acetylmuramoyl-L-alanyl-D-glutamyl-meso-2,6-diaminopimelyl-D-alanyl-D-alanine-diphosphoundecaprenol 4-beta-N-acetylglucosaminlytransferase activity	0.970483899	EC
EC:2.7.1.30	GO:0006757	ATP + glycerol = ADP + H(+) + sn-glycerol 3-phosphate.	ATP generation from ADP	0.97894007	EC
EC:2.4.1.226	GO:0015018	(1) 3-O-(beta-D-GalNAc-(1->4)-beta-D-GlcA-(1->3)-beta-D-Gal-(1->3)-beta-D-Gal-(1->4)-beta-D-Xyl)-L-seryl-[protein] + UDP-alpha-D-glucuronate =3-O-(beta-D-GlcA-(1->3)-beta-D-GalNAc-(1->4)-beta-D-GlcA-(1->3)-beta-D-Gal-(1->3)-beta-D-Gal-(1->4)-beta-D-Xyl)-L-seryl-[protein] + H(+) + UDP.(2) 3-O-([beta-D-GalNAc-(1->4)-beta-D-GlcA-(1->3)](n)-beta-D-GalNAc-(1->4)-beta-D-GlcA-(1->3)-beta-D-Gal-(1->3)-be…	galactosylgalactosylxylosylprotein 3-beta-glucuronosyltransferase activity	0.962885797	EC
EC:3.2.1.75	GO:0006077	Random hydrolysis of (1->6)-linkages in (1->6)-beta-D-glucans.	(1->6)-beta-D-glucan metabolic process	0.971768498	EC
EC:6.1.1.3	GO:0052929	ATP + L-threonine + tRNA(Thr) = AMP + diphosphate + H(+) + L-threonyl-tRNA(Thr).	ATP:3'-cytidine-cytidine-tRNA adenylyltransferase activity	0.974326611	EC
EC:2.7.14.1	GO:0018109	ATP + L-arginyl-[protein] = ADP + H(+) + N(omega)-phospho-L-arginyl-[protein].	peptidyl-arginine phosphorylation	0.97547394	EC
EC:1.4.4.2	GO:0005960	glycine + H(+) + N(6)-[(R)-lipoyl]-L-lysyl-[glycine-cleavage complex Hprotein] = CO2 + N(6)-[(R)-S(8)-aminomethyldihydrolipoyl]-L-lysyl-[glycine-cleavage complex H protein].	glycine cleavage complex	0.971666276	EC
EC:2.5.1.73	GO:0045301	H(+) + hydrogen sulfide + O-phospho-L-seryl-tRNA(Cys) = L-cysteinyl-tRNA(Cys) + phosphate.	tRNA-(2-methylthio-N-6-(cis-hydroxy)isopentenyl adenosine)-hydroxylase activity	0.965551198	EC
GO:0160063	GO:0045048	multi-pass transmembrane protein insertion into ER membrane	protein insertion into ER membrane	0.984364092	GO
EC:1.17.99.6	GO:0000049	AH2 + epoxyqueuosine(34) in tRNA = A + H2O + queuosine(34) in tRNA.	tRNA binding	0.97093451	EC
EC:2.4.1.344	GO:0047273	a beta-D-galactosyl-(1->4)-N-acetyl-beta-D-glucosaminyl derivative + GDP-beta-L-fucose = an alpha-L-Fuc-(1->2)-beta-D-Gal-(1->4)-beta-D-GlcNAcderivative + GDP + H(+).	galactosylgalactosylglucosylceramide beta-D-acetylgalactosaminyltransferase activity	0.974395335	EC
EC:2.1.1.242	GO:0052908	guanosine(1516) in 16S rRNA + S-adenosyl-L-methionine = H(+) + N(2)-methylguanosine(1516) in 16S rRNA + S-adenosyl-L-homocysteine.	16S rRNA (adenine(1518)-N(6)/adenine(1519)-N(6))-dimethyltransferase activity	0.973981619	EC
EC:2.4.2.8	GO:0008893	diphosphate + IMP = 5-phospho-alpha-D-ribose 1-diphosphate +hypoxanthine.	guanosine-3',5'-bis(diphosphate) 3'-diphosphatase activity	0.974378645	EC
EC:2.3.1.54	GO:0006086	acetyl-CoA + formate = CoA + pyruvate.	acetyl-CoA biosynthetic process from pyruvate	0.980744302	EC
GO:0106238	GO:0045547	peregrinol diphosphate synthase activity	dehydrodolichyl diphosphate synthase activity	0.978697896	GO
GO:0140723	GO:1900790	patulin biosynthetic process	pseurotin A biosynthetic process	0.969049692	GO
EC:4.3.3.5	GO:0102082	4'-demethylrebeccamycin + H2O = beta-D-glucose + dichloroarcyriaflavin A.	demethylrebeccamycin--D-glucose O-methyltransferase activity	0.976115704	EC
GO:0140374	GO:0045087	antiviral innate immune response	innate immune response	0.983504772	GO
EC:4.1.1.5	GO:0005948	(2S)-2-acetolactate + H(+) = (R)-acetoin + CO2.	acetolactate synthase complex	0.967802644	EC
EC:4.3.2.5	GO:0018395	a [peptide]-C-terminal (2S)-2-hydroxyglycine = a [peptide]-C-terminalamide + glyoxylate.	peptidyl-lysine hydroxylation to 5-hydroxy-L-lysine	0.966801167	EC
EC:3.1.26.8	GO:0000478	Endonucleolytic cleavage of RNA, removing 21 and 42 nucleotides,respectively, from the 5'- and 3'-termini of a 5S-rRNA precursor.	endonucleolytic cleavage involved in rRNA processing	0.984051704	EC
EC:3.5.2.17	GO:0033971	5-hydroxyisourate + H2O = 5-hydroxy-2-oxo-4-ureido-2,5-dihydro-1H-imidazole-5-carboxylate + H(+).	hydroxyisourate hydrolase activity	0.976369143	EC
EC:6.3.5.4	GO:0004066	ATP + H2O + L-aspartate + L-glutamine = AMP + diphosphate + H(+) +L-asparagine + L-glutamate.	asparagine synthase (glutamine-hydrolyzing) activity	0.972182095	EC
EC:1.3.5.2	GO:0048038	(S)-dihydroorotate + a quinone = a quinol + orotate.	quinone binding	0.968402982	EC
EC:1.3.1.81	GO:0052580	(1) (1R,4S)-menthone + NADP(+) = (R)-pulegone + H(+) + NADPH.(2) (2R,5R)-isomenthone + NADP(+) = (R)-pulegone + H(+) + NADPH.	(+)-pulegone reductase, (-)-menthone as substrate, activity	0.971277356	EC
EC:2.7.11.26	GO:0008287	(1) ATP + L-seryl-[tau protein] = ADP + H(+) + O-phospho-L-seryl-[tauprotein].(2) ATP + L-threonyl-[tau protein] = ADP + H(+) + O-phospho-L-threonyl-[tau protein].	protein serine/threonine phosphatase complex	0.968493521	EC
EC:1.21.98.3	GO:0046406	H2O + Mg-protoporphyrin IX 13-monomethyl ester + 3 S-adenosyl-L-methionine = 3,8-divinyl protochlorophyllide a + 3 5'-deoxyadenosine +4 H(+) + 3 L-methionine.	magnesium protoporphyrin IX methyltransferase activity	0.976436377	EC
EC:3.1.27.5	GO:0016788	Hydrolases, acting on ester bonds, endoribonucleases producing other than 5'-phosphomonoesters	hydrolase activity, acting on ester bonds	0.978161871	EC
EC:3.4.21.94	GO:0030072	Release of protein hormones and neuropeptides from their precursors,generally by hydrolysis of -Lys-Arg-|- bonds.	peptide hormone secretion	0.960630238	EC
EC:5.2.1.-	GO:0016859	Isomerases, cis-trans-isomerases, cis-trans isomerases	cis-trans isomerase activity	0.982067049	EC
EC:3.4.15.5	GO:0016811	Hydrolysis of unblocked, C-terminal dipeptides from oligopeptides, withbroad specificity. Does not hydrolyze bonds in which P1' is Pro, or bothP1 and P1' are Gly.	hydrolase activity, acting on carbon-nitrogen (but not peptide) bonds, in linear amides	0.965226948	EC
EC:2.3.1.67	GO:0006653	1-O-alkyl-sn-glycero-3-phosphocholine + acetyl-CoA = a 1-O-alkyl-2-acetyl-sn-glycero-3-phosphocholine + CoA.	1,2-diacyl-sn-glycero-3-phosphocholine metabolic process	0.981047571	EC
EC:1.14.19.18	GO:0120017	an N-acylsphing-4-enine + 2 Fe(II)-[cytochrome b5] + 2 H(+) + O2 =a (4E,8E)-4-sphinga-4,8-dienine ceramide + 2 Fe(III)-[cytochrome b5] +2 H2O.	ceramide transfer activity	0.965570986	EC
EC:3.5.99.7	GO:0009815	1-aminocyclopropane-1-carboxylate + H2O = 2-oxobutanoate + NH4(+).	1-aminocyclopropane-1-carboxylate oxidase activity	0.97610563	EC
EC:6.3.4.14	GO:0006757	ATP + hydrogencarbonate + N(6)-biotinyl-L-lysyl-[protein] = ADP + H(+) +N(6)-carboxybiotinyl-L-lysyl-[protein] + phosphate.	ATP generation from ADP	0.974767923	EC
EC:2.7.1.49	GO:0070284	4-amino-5-hydroxymethyl-2-methylpyrimidine + ATP = 4-amino-2-methyl-5-(phosphooxymethyl)pyrimidine + ADP + H(+).	4-amino-5-hydroxymethyl-2-methylpyrimidine phosphate synthase activity	0.977918088	EC
EC:4.3.99.3	GO:0070497	6-carboxy-5,6,7,8-tetrahydropterin + H(+) = 7-carboxy-7-deazaguanine +NH4(+).	6-carboxy-5,6,7,8-tetrahydropterin synthase activity	0.980255067	EC
EC:3.1.1.7	GO:0033265	acetylcholine + H2O = acetate + choline + H(+).	choline binding	0.978609443	EC
EC:2.4.1.149	GO:0008499	a beta-D-galactosyl-(1->4)-N-acetyl-beta-D-glucosaminyl derivative + UDP-N-acetyl-alpha-D-glucosamine = an N-acetyl-beta-D-glucosaminyl-(1->3)-beta-D-galactosyl-(1->4)-N-acetyl-beta-D-glucosaminyl derivative + H(+) +UDP.	UDP-galactose:beta-N-acetylglucosamine beta-1,3-galactosyltransferase activity	0.977141082	EC
EC:3.2.1.28	GO:0033942	alpha,alpha-trehalose + H2O = alpha-D-glucose + beta-D-glucose.	4-alpha-D-(1->4)-alpha-D-glucanotrehalose trehalohydrolase activity	0.975411355	EC
EC:1.14.15.24	GO:0102076	all-trans-beta-carotene + 4 H(+) + 2 O2 + 4 reduced [2Fe-2S]-[ferredoxin]= all-trans-zeaxanthin + 2 H2O + 4 oxidized [2Fe-2S]-[ferredoxin].	beta,beta-carotene-9',10'-cleaving oxygenase activity	0.980331779	EC
GO:0106417	GO:0004500	dopaminechrome tautomerase activity	dopamine beta-monooxygenase activity	0.976228774	GO
EC:1.1.1.17	GO:0033712	D-mannitol 1-phosphate + NAD(+) = beta-D-fructose 6-phosphate + H(+) +NADH.	1,5-anhydro-D-fructose reductase (1,5-anhydro-D-mannitol-forming) activity	0.973563373	EC
EC:1.20.9.-	GO:0052882	Oxidoreductases, acting on phosphorus or arsenic in donors, with a copper protein as acceptor	oxidoreductase activity, acting on phosphorus or arsenic in donors, with a copper protein as acceptor	0.996454775	EC
EC:2.1.1.2	GO:0008898	guanidinoacetate + S-adenosyl-L-methionine = creatine + H(+) +S-adenosyl-L-homocysteine.	S-adenosylmethionine-homocysteine S-methyltransferase activity	0.968500555	EC
EC:4.4.1.-	GO:0016846	Lyases, carbon-sulfur lyases, carbon-sulfur lyases	carbon-sulfur lyase activity	0.984426022	EC
EC:2.7.8.20	GO:0008960	phosphatidylglycerol + membrane-derived-oligosaccharide D-glucose = 1,2-diacyl-sn-glycerol + membrane-derived-oligosaccharide 6-(glycerophospho)-D-glucose.	phosphatidylglycerol-membrane-oligosaccharide glycerophosphotransferase activity	0.982573569	EC
EC:6.3.3.2	GO:0046653	(6S)-5-formyl-5,6,7,8-tetrahydrofolate + ATP = (6R)-5,10-methenyltetrahydrofolate + ADP + phosphate.	tetrahydrofolate metabolic process	0.979015887	EC
EC:2.4.1.207	GO:0016762	breaks a beta-(1->4) bond in the backbone of a xyloglucan and transfersthe xyloglucanyl segment on to O-4 of the non-reducing terminal glucoseresidue of an acceptor, which can be a xyloglucan or an oligosaccharideof xyloglucan.	xyloglucan:xyloglucosyl transferase activity	0.969673872	EC
EC:5.4.2.7	GO:0061694	alpha-D-ribose 1-phosphate = D-ribose 5-phosphate.	alpha-D-ribose 1-methylphosphonate 5-triphosphate synthase complex	0.979755819	EC
EC:4.3.1.24	GO:0006558	L-phenylalanine = (E)-cinnamate + NH4(+).	L-phenylalanine metabolic process	0.975152194	EC
GO:0141093	GO:0070547	5-amino-6-(D-ribitylamino)uracil--L-tyrosine 4-hydroxyphenyl transferase activity	L-tyrosine aminotransferase activity	0.979438305	GO
EC:1.1.4.-	GO:0016900	Oxidoreductases, acting on the CH-OH group of donors, with a disulfide as acceptor	oxidoreductase activity, acting on the CH-OH group of donors, disulfide as acceptor	0.994774938	EC
EC:1.3.98.1	GO:1990663	(S)-dihydroorotate + fumarate = orotate + succinate.	dihydroorotate dehydrogenase (fumarate) activity	0.975683033	EC
EC:4.4.1.25	GO:0019451	H2O + L-cysteate = H(+) + NH4(+) + pyruvate + sulfite.	L-cysteine catabolic process to pyruvate, using cysteine dioxygenase	0.974947274	EC
EC:1.2.1.88	GO:0047949	H2O + L-glutamate 5-semialdehyde + NAD(+) = 2 H(+) + L-glutamate + NADH.	glutarate-semialdehyde dehydrogenase (NAD+) activity	0.977129281	EC
EC:2.7.7.78	GO:0080048	GDP-alpha-D-glucose + phosphate = alpha-D-glucose 1-phosphate + GDP +H(+).	GDP-D-glucose phosphorylase activity	0.981832087	EC
EC:1.14.11.1	GO:0102525	2-oxoglutarate + 4-(trimethylamino)butanoate + O2 = carnitine + CO2 +succinate.	2-oxoglutarate, L-arginine oxygenase (succinate-forming) activity	0.974740148	EC
EC:3.5.1.97	GO:0102007	an N-acyl-L-homoserine lactone + H2O = a carboxylate + L-homoserinelactone.	acyl-L-homoserine-lactone lactonohydrolase activity	0.971883595	EC
EC:2.1.4.1	GO:0042450	glycine + L-arginine = guanidinoacetate + L-ornithine.	arginine biosynthetic process via ornithine	0.973861635	EC
EC:1.1.1.141	GO:0016404	NAD(+) + prostaglandin E2 = 15-oxoprostaglandin E2 + H(+) + NADH.	15-hydroxyprostaglandin dehydrogenase (NAD+) activity	0.98492682	EC
EC:2.3.1.61	GO:0004149	N(6)-[(R)-dihydrolipoyl]-L-lysyl-[2-oxoglutarate dehydrogenase complexcomponent E2] + succinyl-CoA = CoA + N(6)-[(R)-S(8)-succinyldihydrolipoyl]-L-lysyl-[2-oxoglutarate dehydrogenase complexcomponent E2].	dihydrolipoyllysine-residue succinyltransferase activity	0.972141385	EC
EC:3.6.1.41	GO:1901910	H2O + P(1),P(4)-bis(5'-adenosyl) tetraphosphate = 2 ADP + 2 H(+).	adenosine 5'-(hexahydrogen pentaphosphate) metabolic process	0.973899066	EC
EC:3.1.25.-	GO:0016788	Hydrolases, acting on ester bonds, site-specific endodeoxyribonucleases specific for altered bases	hydrolase activity, acting on ester bonds	0.97709018	EC
EC:4.2.3.65	GO:0033850	(2E,6E)-farnesyl diphosphate = alpha-zingiberene + diphosphate.	Z-farnesyl diphosphate synthase activity	0.976623535	EC
EC:3.6.1.22	GO:0016696	(1) H2O + NAD(+) = AMP + beta-nicotinamide D-ribonucleotide + 2 H(+).(2) H2O + NADH = AMP + 2 H(+) + reduced beta-nicotinamideD-ribonucleotide.	oxidoreductase activity, acting on hydrogen as donor, NAD or NADP as acceptor	0.971901178	EC
EC:3.6.3.-	GO:0016817	Hydrolases, acting on acid anhydrides, acting on acid anhydrides; catalyzing transmembrane movement of substances	hydrolase activity, acting on acid anhydrides	0.98595494	EC
EC:1.16.1.10	GO:0016731	(1) 2 a Fe(II)-siderophore + H(+) + NAD(+) = 2 a Fe(III)-siderophore +NADH.(2) 2 a Fe(II)-siderophore + H(+) + NADP(+) = 2 a Fe(III)-siderophore +NADPH.	oxidoreductase activity, acting on iron-sulfur proteins as donors, NAD or NADP as acceptor	0.971850932	EC
EC:4.2.1.33	GO:0003852	(2R,3S)-3-isopropylmalate = (2S)-2-isopropylmalate.	2-isopropylmalate synthase activity	0.980396211	EC
EC:1.10.3.9	GO:0009496	2 a plastoquinone + 2 H2O + 4 hnu = 2 a plastoquinol + O2.	plastoquinol--plastocyanin reductase activity	0.976704359	EC
EC:3.5.1.48	GO:0032918	H2O + N(8)-acetylspermidine = acetate + spermidine.	spermidine acetylation	0.977674484	EC
EC:7.6.2.1	GO:1990531	ATP + H2O + phospholipidSide 1 = ADP + phosphate + phospholipidSide 2.	phospholipid-translocating ATPase complex	0.976891696	EC
EC:5.1.3.32	GO:0008740	alpha-L-rhamnose = beta-L-rhamnose.	L-rhamnose isomerase activity	0.979768217	EC
EC:5.4.3.10	GO:0006558	L-phenylalanine = L-beta-phenylalanine.	L-phenylalanine metabolic process	0.980587661	EC
GO:0160049	GO:0039536	negative regulation of cGAS/STING signaling pathway	negative regulation of RIG-I signaling pathway	0.976531804	GO
EC:1.14.99.50	GO:1903252	gamma-L-glutamyl-L-cysteine + hercynine + O2 = gamma-L-glutamyl-hercynylcysteine S-oxide + H2O.	hercynylcysteine sulfoxide metabolic process	0.973926544	EC
GO:0106258	GO:0090483	L-serine-phosphatidylcholine phosphatidyltransferase activity	phosphatidylglycerol-phosphatidylethanolamine phosphatidyltransferase activity	0.985856235	GO
GO:0140618	GO:0052851	ferric-chelate reductase (NADH) activity	ferric-chelate reductase (NADPH) activity	0.993628442	GO
EC:5.3.99.2	GO:1904593	prostaglandin H2 = prostaglandin D2.	prostaglandin binding	0.984431624	EC
EC:2.7.1.165	GO:0006757	(R)-glycerate + ATP = (2R)-2-phosphoglycerate + ADP + H(+).	ATP generation from ADP	0.977664948	EC
EC:4.1.99.22	GO:0048269	AH2 + GTP + S-adenosyl-L-methionine = (8S)-3',8-cyclo-7,8-dihydroguanosine 5'-triphosphate + 5'-deoxyadenosine + A + H(+) +L-methionine.	methionine adenosyltransferase complex	0.977173865	EC
EC:4.2.3.115	GO:0016767	(2E)-geranyl diphosphate = alpha-terpinene + diphosphate.	geranylgeranyl-diphosphate geranylgeranyltransferase activity	0.96872288	EC
EC:2.1.1.172	GO:0052908	guanosine(1207) in 16S rRNA + S-adenosyl-L-methionine = H(+) + N(2)-methylguanosine(1207) in 16S rRNA + S-adenosyl-L-homocysteine.	16S rRNA (adenine(1518)-N(6)/adenine(1519)-N(6))-dimethyltransferase activity	0.972207665	EC
EC:1.1.1.350	GO:0045242	(S)-ureidoglycolate + NAD(+) = H(+) + N-carbamoyl-2-oxoglycine + NADH.	isocitrate dehydrogenase complex (NAD+)	0.974558532	EC
EC:1.8.98.1	GO:0006732	coenzyme B + coenzyme M + methanophenazine = coenzyme M-coenzyme Bheterodisulfide + dihydromethanophenazine.	coenzyme metabolic process	0.972831488	EC
EC:2.1.1.176	GO:0052908	cytidine(967) in 16S rRNA + S-adenosyl-L-methionine =5-methylcytidine(967) in 16S rRNA + H(+) + S-adenosyl-L-homocysteine.	16S rRNA (adenine(1518)-N(6)/adenine(1519)-N(6))-dimethyltransferase activity	0.97368449	EC
EC:4.2.3.114	GO:0016767	(2E)-geranyl diphosphate = diphosphate + gamma-terpinene.	geranylgeranyl-diphosphate geranylgeranyltransferase activity	0.970160961	EC
EC:2.4.2.6	GO:0032546	2-deoxy-D-ribosyl-base(1) + base(2) = 2-deoxy-D-ribosyl-base(2) +base(1).	deoxyribonucleoside binding	0.974804759	EC
EC:2.1.1.148	GO:0004486	(6R)-5,10-methylene-5,6,7,8-tetrahydrofolate + dUMP + H(+) + NADPH =(6S)-5,6,7,8-tetrahydrofolate + dTMP + NADP(+).	methylenetetrahydrofolate dehydrogenase [NAD(P)+] activity	0.982910454	EC
EC:1.17.7.3	GO:0043873	(2E)-4-hydroxy-3-methylbut-2-enyl diphosphate + 2 H(+) + H2O + oxidized[flavodoxin] = 2-C-methyl-D-erythritol 2,4-cyclic diphosphate + reduced[flavodoxin].	pyruvate-flavodoxin oxidoreductase activity	0.970642149	EC
EC:2.6.1.38	GO:0008110	2-oxoglutarate + L-histidine = 3-(imidazol-5-yl)pyruvate + L-glutamate.	L-histidine:2-oxoglutarate aminotransferase activity	0.977996111	EC
EC:1.13.11.58	GO:0052879	(9Z,12Z)-octadecadienoate + O2 = (9S)-hydroperoxy-(10E,12Z)-octadecadienoate.	9,12-octadecadienoate 8-hydroperoxide 8S-isomerase activity	0.978586137	EC
GO:0160032	GO:0035325	Toll receptor ligand protein activation cascade	Toll-like receptor binding	0.986665785	GO
EC:2.1.1.174	GO:0052909	guanosine(1835) in 23S rRNA + S-adenosyl-L-methionine = H(+) + N(2)-methylguanosine(1835) in 23S rRNA + S-adenosyl-L-homocysteine.	18S rRNA (adenine(1779)-N(6)/adenine(1780)-N(6))-dimethyltransferase activity	0.970987737	EC
[truncated: 936 more rows]
